# Supplementary material for: catena-Poly[[tris­(4-fluoro­benz­yl)tin(IV)]-μ-2-[(piperidin-1-yl)carbothio­ylsulfan­yl]acetato-κ2 O:O′]
Source: Acta Crystallogr Sect E Struct Rep Online. 2010 Jul 21;66(Pt 8):m978. doi: 10.1107/S1600536810028321 (PMC3007486; doi:10.1107/S1600536810028321)
Supplement: Supplementary file 2 [file e-66-0m978-Isup2.hkl]

# 
# h,k,l, Fc-squared, Fo-squared, sigma(Fo-squared) and status flag 
# 
data_I
_shelx_title '  P21/n  hole near O1' 
_shelx_refln_list_code          4 
_shelx_F_calc_maximum      353.09 
_exptl_crystal_F_000      1344.00 
_reflns_d_resolution_high  0.7696 
 
loop_ 
 _symmetry_equiv_pos_as_xyz 
 'x, y, z' 
 '-x+1/2, y+1/2, -z+1/2' 
 '-x, -y, -z' 
 'x-1/2, -y-1/2, z-1/2' 
 
_cell_length_a    11.8016 
_cell_length_b    10.4572 
_cell_length_c    23.0334 
_cell_angle_alpha  90.000 
_cell_angle_beta   94.013 
_cell_angle_gamma  90.000 
 
_shelx_F_squared_multiplier     1.000 
 
loop_ 
 _refln_index_h 
 _refln_index_k 
 _refln_index_l 
 _refln_F_squared_calc 
 _refln_F_squared_meas 
 _refln_F_squared_sigma 
 _refln_observed_status 
   2   0   0    26058.88    25969.23    318.50 o 
   4   0   0    11669.58    11451.01    238.56 o 
   6   0   0       84.35      139.30     27.17 o 
   8   0   0     5385.40     5377.73    235.92 o 
  10   0   0    18151.71    17583.52    407.19 o 
  12   0   0     5143.35     5022.01    171.01 o 
  14   0   0     4965.50     4727.98    210.22 o 
   1   1   0     1523.97     1550.07     20.67 o 
   2   1   0    10542.65    10839.53    122.11 o 
   3   1   0    12561.00    12697.20    120.90 o 
   4   1   0      286.57      305.53     18.97 o 
   5   1   0    28836.55    28203.33    281.76 o 
   6   1   0      797.83      903.18     32.20 o 
   7   1   0     5491.85     5132.42     87.16 o 
   8   1   0       24.00       48.27     21.01 o 
   9   1   0     4355.90     4083.03     72.41 o 
  10   1   0     2655.11     2726.65     73.89 o 
  11   1   0      678.68      714.36     49.36 o 
  12   1   0      500.55      497.61     55.06 o 
  13   1   0     1094.50     1091.38     74.66 o 
  14   1   0       16.67      -45.95     42.57 o 
  15   1   0      855.81      935.66     79.85 o 
   1   2   0      218.77      249.96     14.49 o 
   2   2   0    13472.15    13489.74    126.61 o 
   3   2   0      193.05      227.71     18.07 o 
   4   2   0      997.83     1257.15     46.80 o 
   5   2   0     6456.12     6783.66    104.53 o 
   6   2   0    16443.00    16318.70    164.72 o 
   7   2   0      929.41     1077.49     49.26 o 
   8   2   0      671.26      754.81     39.56 o 
   9   2   0      651.45      955.73    156.01 o 
  10   2   0     2172.29     2064.68     67.30 o 
  11   2   0     1025.86     1215.28     60.78 o 
  12   2   0     1121.88     1208.28     63.86 o 
  13   2   0     1045.23     1271.45     79.10 o 
  14   2   0     2962.17     3004.89    107.97 o 
  15   2   0     2435.38     2422.70    105.12 o 
   1   3   0      360.38      415.53     20.09 o 
   2   3   0      188.93      179.61     16.35 o 
   3   3   0      140.49      161.22     16.08 o 
   4   3   0    20068.00    19463.22    206.35 o 
   5   3   0    15149.14    15356.28    173.25 o 
   6   3   0    13029.07    13100.25    157.51 o 
   7   3   0     3337.75     3294.86     79.05 o 
   8   3   0     3806.34     3711.72     76.95 o 
   9   3   0     3110.10     2999.47     75.02 o 
  10   3   0     6067.60     5885.18    108.21 o 
  11   3   0      510.55      554.77     53.12 o 
  12   3   0        7.08      -15.60     32.70 o 
  13   3   0      141.74      111.18     47.38 o 
  14   3   0     1332.43     1317.70     83.91 o 
   0   4   0    77233.37    76428.00   1501.90 o 
   1   4   0    23279.07    22919.27    214.46 o 
   2   4   0    10332.74    10749.74    114.02 o 
   3   4   0     1727.19     1663.68     37.64 o 
   4   4   0     1728.34     1674.40     38.97 o 
   5   4   0     3639.38     3447.82     66.27 o 
   6   4   0      459.85      636.55     35.85 o 
   7   4   0      387.17      640.41     77.69 o 
   8   4   0     1425.55     1665.54    137.94 o 
   9   4   0     7439.68     7776.76    160.67 o 
  10   4   0     3751.37     3788.96    107.09 o 
  11   4   0     1503.88     1411.74     72.48 o 
  12   4   0     1924.56     1733.96     72.77 o 
  13   4   0     2633.75     2424.48     95.82 o 
  14   4   0      995.36     1156.85     97.33 o 
   1   5   0        9.35       13.99     15.44 o 
   2   5   0      783.05      970.40     34.25 o 
   3   5   0     2515.90     2463.14     47.91 o 
   4   5   0    13940.40    14046.35    149.17 o 
   5   5   0       14.47       15.68     18.61 o 
   6   5   0    11226.28    11152.37    146.64 o 
   7   5   0     1205.75     1191.42     52.60 o 
   8   5   0     2187.87     2155.42     66.50 o 
   9   5   0      162.54      222.90     40.78 o 
  10   5   0    10269.75     9440.71    169.51 o 
  11   5   0        6.89        9.42     34.08 o 
  12   5   0        0.88      -36.45     33.49 o 
  13   5   0      132.90       45.41     52.23 o 
  14   5   0      144.35      216.86     87.34 o 
   0   6   0     3136.33     3070.42    116.08 o 
   1   6   0    15119.89    15183.52    177.45 o 
   2   6   0      564.18      556.12     30.23 o 
   3   6   0     2231.92     2095.78     49.32 o 
   4   6   0       16.07       -1.74     21.36 o 
   5   6   0     2988.29     2808.39     57.88 o 
   6   6   0      103.84       81.56     27.97 o 
   7   6   0        5.37       -3.23     26.39 o 
   8   6   0     2133.40     2026.36     68.37 o 
   9   6   0     6402.91     6457.29    118.87 o 
  10   6   0      895.82     1114.12     69.87 o 
  11   6   0     4498.89     4461.15    105.58 o 
  12   6   0        3.31       39.21     50.04 o 
  13   6   0     4452.53     4188.15    150.09 o 
   1   7   0        0.29        1.94     16.82 o 
   2   7   0     4050.45     3802.36     69.44 o 
   3   7   0     2793.61     2890.63     61.41 o 
   4   7   0    19023.97    18700.15    221.44 o 
   5   7   0     3223.72     3371.70     78.27 o 
   6   7   0     4433.89     4205.46    102.54 o 
   7   7   0       31.62       97.19     32.71 o 
   8   7   0     3611.14     3505.48     87.20 o 
   9   7   0     1134.22     1236.73     63.81 o 
  10   7   0     3278.91     3100.49    164.86 o 
  11   7   0      108.12       68.91     54.28 o 
  12   7   0        1.77        1.24     55.11 o 
  13   7   0      182.71      104.78     62.66 o 
   0   8   0     4549.54     4731.50    116.84 o 
   1   8   0     9119.35     9068.41    133.29 o 
   2   8   0       39.23       54.30     28.50 o 
   3   8   0      685.38      723.52     40.73 o 
   4   8   0     3025.92     2774.47     65.06 o 
   5   8   0      269.54      251.75     36.96 o 
   6   8   0      461.55      360.50     42.43 o 
   7   8   0      638.95      628.95     49.80 o 
   8   8   0      650.42      627.93     60.30 o 
   9   8   0     1532.87     1771.77    103.86 o 
  10   8   0      112.49      120.77     59.74 o 
  11   8   0     3172.02     2617.15    124.87 o 
  12   8   0        4.32       22.42     59.86 o 
   1   9   0        4.55       -9.82     28.08 o 
   2   9   0      416.74      553.43    100.37 o 
   3   9   0     1801.24     1808.24     58.76 o 
   4   9   0     1467.59     1692.30     67.33 o 
   5   9   0    11894.04    11822.93    172.06 o 
   6   9   0     2881.03     2973.44     98.16 o 
   7   9   0      946.30     1076.21     72.42 o 
   8   9   0     1202.18     1186.67     95.90 o 
   9   9   0     2205.62     2249.87    116.78 o 
  10   9   0     1025.84     1028.79     96.47 o 
  11   9   0     1104.06     1229.17    106.41 o 
   0  10   0    10436.84    10355.28    202.25 o 
   1  10   0      554.93      767.60     47.09 o 
   2  10   0     3203.74     3203.14     85.53 o 
   3  10   0     3603.75     3453.37    104.69 o 
   4  10   0     3572.69     3472.82    105.93 o 
   5  10   0        0.22       29.06     44.47 o 
   6  10   0      290.18      209.36     63.06 o 
   7  10   0       14.13       -0.18     57.50 o 
   8  10   0     2896.73     2943.73    129.66 o 
   9  10   0      909.00     1138.19     99.09 o 
  10  10   0     3470.93     3525.70    182.55 o 
   1  11   0       28.81       43.32     37.70 o 
   2  11   0      424.35      439.48     64.78 o 
   3  11   0     3126.74     2808.76    167.85 o 
   4  11   0      538.01      755.86     66.95 o 
   5  11   0     5896.52     5959.90    172.01 o 
   6  11   0       27.70      258.25    114.76 o 
   7  11   0     2059.22     1996.87    115.25 o 
   8  11   0      335.04      469.45     78.79 o 
   0  12   0     3118.44     3070.59    152.67 o 
   1  12   0      232.32      518.63    127.06 o 
   2  12   0     2558.16     2498.90    119.83 o 
   3  12   0      300.11      218.45    105.56 o 
   4  12   0     1024.97     1146.14     97.95 o 
   5  12   0     1282.13     1353.41    107.00 o 
   6  12   0      799.08      803.89     95.14 o 
   7  12   0      311.51      403.79     83.87 o 
   1  13   0       43.87        5.18     61.09 o 
   2  13   0       64.54      110.72     79.47 o 
   3  13   0      901.92      807.74    129.47 o 
   4  13   0     1938.84     2001.87    149.41 o 
 -15   0   1     3161.77     3139.56    161.32 o 
 -13   0   1     6220.32     5744.80    200.06 o 
 -11   0   1     8148.23     7668.52    293.62 o 
  -9   0   1     6896.96     6967.94    138.04 o 
  -7   0   1     3844.50     3757.46     86.67 o 
  -5   0   1     2749.26     2616.66     62.37 o 
  -3   0   1    19716.29    19734.07    252.07 o 
  -1   0   1    74051.50    73556.94   1104.21 o 
   1   0   1    34916.93    34550.94    722.14 o 
   3   0   1    26291.90    26586.93    426.89 o 
   5   0   1      226.31      197.91     24.76 o 
   7   0   1     2544.08     2530.83     72.03 o 
   9   0   1      321.02      501.74     66.70 o 
  11   0   1     9523.24     9457.68    233.70 o 
  13   0   1     5603.61     5195.55    181.53 o 
  15   0   1     2842.99     2676.96    149.95 o 
 -15   1   1       29.44       64.93     58.32 o 
 -14   1   1     1312.98     1280.84     83.11 o 
 -13   1   1       89.44       21.95     44.32 o 
 -12   1   1      417.53      488.57     55.30 o 
 -11   1   1       80.26      134.11     33.94 o 
 -10   1   1     9802.66     9556.56    140.78 o 
  -9   1   1      404.73      452.61     30.93 o 
  -8   1   1     3239.06     3001.51     58.08 o 
  -7   1   1      885.98      952.99     35.70 o 
  -6   1   1    10279.02     9653.30    107.53 o 
  -5   1   1        3.54       11.43     14.26 o 
  -4   1   1    23588.75    22548.26    518.75 o 
  -3   1   1      253.36      344.92     20.82 o 
  -2   1   1     2378.58     2308.65     35.43 o 
  -1   1   1      136.19      197.79      9.72 o 
   0   1   1       26.64       41.94      5.65 o 
   1   1   1      881.96      981.31     20.59 o 
   2   1   1     6084.55     6171.39     79.63 o 
   3   1   1     2582.46     2616.63     42.17 o 
   4   1   1    23565.38    23001.88    232.72 o 
   5   1   1      172.79      223.24     20.46 o 
   6   1   1    12675.89    12457.80    144.28 o 
   7   1   1     1811.87     1702.31     43.94 o 
   8   1   1     7022.08     6745.58     92.30 o 
   9   1   1      329.68      321.10     28.31 o 
  10   1   1     9405.78     9061.23    172.03 o 
  11   1   1        0.60      -43.01     28.67 o 
  12   1   1        1.64      -54.84     36.56 o 
  13   1   1        2.50      -21.23     40.46 o 
  14   1   1      315.60      344.01     58.60 o 
  15   1   1      143.74       90.29     51.77 o 
 -15   2   1     1576.76     1482.43     91.58 o 
 -14   2   1     1514.83     1679.66     91.36 o 
 -13   2   1     1116.55     1077.76     75.00 o 
 -12   2   1       89.46       66.72     41.43 o 
 -11   2   1     5784.82     5546.10    107.86 o 
 -10   2   1     1232.70     1443.50     64.46 o 
  -9   2   1     3747.71     3703.06     80.57 o 
  -8   2   1     2119.51     2087.59     57.52 o 
  -7   2   1       64.73       97.37     35.92 o 
  -6   2   1       10.33       -1.68     20.62 o 
  -5   2   1     1140.31     1032.84     37.62 o 
  -4   2   1    11662.53    12316.14    138.07 o 
  -3   2   1    10019.63    10818.73    144.79 o 
  -2   2   1      275.35      292.84     16.65 o 
   0   2   1    76794.45    79749.41    685.59 o 
   1   2   1    23137.40    24087.16    332.17 o 
   2   2   1     1887.47     1875.53     30.82 o 
   3   2   1    19566.81    19424.59    179.63 o 
   4   2   1    12108.70    12565.92    133.79 o 
   5   2   1     3006.59     2725.87     51.78 o 
   6   2   1     2313.31     2667.16     54.35 o 
   7   2   1      400.52      463.20     43.87 o 
   8   2   1     2884.81     3518.70    544.19 o 
   9   2   1     5368.67     5443.25    110.09 o 
  10   2   1     2292.85     2323.89     70.28 o 
  11   2   1     4641.88     4512.78     97.18 o 
  12   2   1      691.47      871.75     56.10 o 
  13   2   1     5562.72     5532.05    133.94 o 
  14   2   1     1474.66     1662.38    108.53 o 
  15   2   1     1606.56     1658.15     94.15 o 
 -14   3   1      251.67      297.76     58.20 o 
 -13   3   1      707.02      747.97     67.73 o 
 -12   3   1      123.77      152.70     39.42 o 
 -11   3   1     3292.02     3053.44     82.00 o 
 -10   3   1     2400.65     2467.25     83.87 o 
  -9   3   1     4093.19     4170.38     86.70 o 
  -8   3   1     1922.79     1947.64     59.25 o 
  -7   3   1    11973.70    11642.15    168.64 o 
  -6   3   1     8766.13     8965.10    119.46 o 
  -5   3   1    33873.17    33804.81    341.18 o 
  -4   3   1    17307.64    17726.71    190.78 o 
  -3   3   1     9281.36     9521.87    113.04 o 
  -2   3   1      612.77      725.28     26.18 o 
   0   3   1      274.91      312.92     16.69 o 
   1   3   1      747.46      753.10     25.00 o 
   2   3   1     1271.65     1260.26     31.01 o 
   3   3   1     7963.63     7792.66     86.27 o 
   4   3   1    17427.53    17727.60    172.21 o 
   5   3   1    47398.53    50143.62    445.23 o 
   6   3   1    22843.51    22918.10    245.69 o 
   7   3   1     1082.62     1076.58     37.47 o 
   8   3   1     3306.56     2946.31     88.87 o 
   9   3   1     4284.12     4166.13     98.05 o 
  10   3   1     2344.79     2165.90     78.52 o 
  11   3   1       16.74       -2.17     28.15 o 
  12   3   1       90.33      155.87     83.61 o 
  13   3   1      692.23      705.80     68.94 o 
  14   3   1      349.61      440.20     60.93 o 
 -14   4   1     2513.66     2577.55    104.98 o 
 -13   4   1     1518.51     1517.74     86.21 o 
 -12   4   1      894.93     1082.14     81.67 o 
 -11   4   1     1486.49     1581.63     67.58 o 
 -10   4   1     4679.27     5134.80    230.15 o 
  -9   4   1     1697.33     1925.38    121.77 o 
  -8   4   1     1871.23     1792.86     67.91 o 
  -7   4   1     1053.62     1346.32    111.38 o 
  -6   4   1     5089.09     5022.38     99.13 o 
  -5   4   1      469.54      538.49     32.25 o 
  -4   4   1     3946.07     4012.49     68.84 o 
  -3   4   1     7714.14     7713.41     89.36 o 
  -2   4   1    24469.66    24009.40    224.32 o 
  -1   4   1     2452.59     2217.96     84.48 o 
   0   4   1    15663.01    15252.34    150.80 o 
   1   4   1    10039.51    10343.09    109.85 o 
   2   4   1     7549.92     7786.64     88.81 o 
   3   4   1      940.95     1107.70     32.82 o 
   4   4   1      504.81      517.31     24.68 o 
   5   4   1     2012.06     2107.80     45.74 o 
   6   4   1      740.58      883.00     34.58 o 
   7   4   1     1858.17     1888.78     65.96 o 
   8   4   1     5270.21     5052.70     93.37 o 
   9   4   1      268.17      401.69     38.58 o 
  10   4   1     3316.64     3169.34     81.86 o 
  11   4   1      660.37      767.05     51.32 o 
  12   4   1     2499.94     2137.45    130.87 o 
  13   4   1     1814.27     1925.27     88.24 o 
  14   4   1     3995.51     3945.04    144.19 o 
 -14   5   1       27.90       20.17     57.89 o 
 -13   5   1      106.23       84.89     42.80 o 
 -12   5   1       13.49        7.83     36.86 o 
 -11   5   1      867.67      821.34     56.28 o 
 -10   5   1        4.83       64.91     34.17 o 
  -9   5   1     4537.10     4228.29    106.22 o 
  -8   5   1       53.51       50.69     27.81 o 
  -7   5   1      959.46     1130.84     52.91 o 
  -6   5   1      170.27      218.75     33.18 o 
  -5   5   1    14431.47    14422.59    187.97 o 
  -4   5   1     3124.19     3287.70     56.86 o 
  -3   5   1     2333.86     2261.66     46.13 o 
  -2   5   1      488.85      541.93     30.65 o 
  -1   5   1     4171.20     4178.44     79.04 o 
   0   5   1        3.83       32.25     16.44 o 
   1   5   1     2486.48     2534.84     48.50 o 
   2   5   1     1720.59     2024.38     44.39 o 
   3   5   1     4341.65     4044.61     62.01 o 
   4   5   1      935.70      974.09     36.27 o 
   5   5   1     6005.86     5989.58     83.29 o 
   6   5   1       38.50      104.29     25.07 o 
   7   5   1     7107.00     7172.93    112.94 o 
   8   5   1       30.99       47.05     31.91 o 
   9   5   1     6820.67     6685.49    117.43 o 
  10   5   1        4.33       92.88     34.37 o 
  11   5   1     1190.56     1193.36     79.48 o 
  12   5   1      180.79      123.49     46.53 o 
  13   5   1      234.87      225.30     65.48 o 
  14   5   1       38.68       74.73     59.19 o 
 -13   6   1      269.57      389.11     69.55 o 
 -12   6   1     2240.41     2087.69     92.34 o 
 -11   6   1        1.98      110.40     33.53 o 
 -10   6   1     3305.06     3306.40    101.50 o 
  -9   6   1      535.12      785.80     80.29 o 
  -8   6   1     1260.04     1862.51    244.62 o 
  -7   6   1      137.15      149.71     31.85 o 
  -6   6   1     3031.06     3108.89    105.09 o 
  -5   6   1      762.57      788.00     49.76 o 
  -4   6   1     5656.44     5464.88     80.15 o 
  -3   6   1     1294.29     1210.06     42.15 o 
  -2   6   1    10936.39    10765.45    136.91 o 
  -1   6   1      742.37      899.41     58.27 o 
   0   6   1    51759.53    53630.46    528.63 o 
   1   6   1       32.80       60.12     20.26 o 
   2   6   1     4888.66     4634.86     72.07 o 
   3   6   1      855.04      891.57     39.93 o 
   4   6   1     5372.05     5011.10     76.44 o 
   5   6   1       30.18       55.61     22.67 o 
   6   6   1       18.51       -6.03     25.26 o 
   7   6   1        4.35       -3.53     27.07 o 
   8   6   1     5578.82     5581.61    105.27 o 
   9   6   1      498.71      476.80     51.34 o 
  10   6   1     8116.48     7638.78    134.47 o 
  11   6   1      917.36      964.01     84.28 o 
  12   6   1     2383.59     2330.16    113.84 o 
  13   6   1      107.08      235.27     84.84 o 
 -13   7   1      605.26      596.93     81.82 o 
 -12   7   1        0.67       -9.18     51.65 o 
 -11   7   1     1922.84     1738.38     87.32 o 
 -10   7   1     1461.09     1557.48     81.17 o 
  -9   7   1     3664.57     3599.25     92.54 o 
  -8   7   1      125.33      240.43     38.71 o 
  -7   7   1     9775.41     9604.31    146.31 o 
  -6   7   1      407.29      459.33     46.46 o 
  -5   7   1    16804.62    16746.52    207.26 o 
  -4   7   1      910.10     1023.83     42.55 o 
  -3   7   1     7405.39     7467.15    102.51 o 
  -2   7   1      136.74       96.27     30.50 o 
  -1   7   1       82.07       85.94     23.91 o 
   0   7   1      306.07      352.43     33.26 o 
   1   7   1     6371.63     6224.62     90.45 o 
   2   7   1      603.95      580.31     33.83 o 
   3   7   1    16410.82    16117.35    176.38 o 
   4   7   1     1104.67     1195.35     45.15 o 
   5   7   1    11045.99    10691.06    133.34 o 
   6   7   1       50.01       74.25     36.74 o 
   7   7   1     1808.98     1873.36     66.15 o 
   8   7   1      148.68      222.99     38.50 o 
   9   7   1     4975.76     4946.92    121.46 o 
  10   7   1     1020.58     1124.14     96.05 o 
  11   7   1      112.53      179.36     59.58 o 
  12   7   1       95.37      110.47     69.93 o 
  13   7   1      176.24      186.07     66.13 o 
 -12   8   1      974.86     1061.86     99.14 o 
 -11   8   1       58.99       66.16     58.15 o 
 -10   8   1     2703.67     2516.87    118.07 o 
  -9   8   1     1154.89     1368.94    127.79 o 
  -8   8   1       13.90       76.17     43.13 o 
  -7   8   1      126.88       62.91     35.61 o 
  -6   8   1      276.04      278.41     40.20 o 
  -5   8   1       40.71        2.05     31.74 o 
  -4   8   1     1434.45     1345.46     51.03 o 
  -3   8   1      118.84       77.00     27.64 o 
  -2   8   1     5308.67     5203.14     96.16 o 
  -1   8   1     3548.90     3807.83    171.90 o 
   0   8   1    10939.44    11354.18    243.86 o 
   1   8   1     1261.29     1303.11     72.83 o 
   2   8   1     2043.79     1965.74     57.20 o 
   3   8   1     1538.30     1447.76     51.51 o 
   4   8   1      242.55      277.40     31.74 o 
   5   8   1     7434.12     7538.75    125.60 o 
   6   8   1      552.49      540.18     45.16 o 
   7   8   1        8.93      -42.05     38.56 o 
   8   8   1      948.35     1015.64     87.00 o 
   9   8   1      647.09      707.29     79.37 o 
  10   8   1     1707.95     1738.64    105.74 o 
  11   8   1      748.70      963.63     92.21 o 
  12   8   1     1832.98     1726.39    118.24 o 
 -11   9   1      611.42      611.29     85.07 o 
 -10   9   1     1624.45     1661.02    114.86 o 
  -9   9   1      731.51      799.19     86.04 o 
  -8   9   1     1912.31     1901.35     87.61 o 
  -7   9   1     1051.38     1185.56     74.88 o 
  -6   9   1     7775.38     7843.85    136.60 o 
  -5   9   1      214.24      332.11     44.24 o 
  -4   9   1     4171.21     4117.69     94.37 o 
  -3   9   1     1584.32     1634.16     56.92 o 
  -2   9   1        8.84       38.60     28.96 o 
  -1   9   1     1148.34     1200.85     52.23 o 
   0   9   1        2.88       13.91     27.56 o 
   1   9   1       85.50       71.57     29.02 o 
   2   9   1      811.24      855.60     45.53 o 
   3   9   1      377.60      403.45     42.00 o 
   4   9   1     6941.84     6885.20    140.76 o 
   5   9   1      460.61      629.04     71.36 o 
   6   9   1     4347.77     4413.92    115.82 o 
   7   9   1     3277.82     3077.48    124.51 o 
   8   9   1     2386.12     2470.86    117.17 o 
   9   9   1     1815.01     1794.10    108.15 o 
  10   9   1     2562.52     2455.74    124.88 o 
  11   9   1      689.34      564.77     83.49 o 
 -10  10   1       45.85      102.62     66.79 o 
  -9  10   1     2669.02     2825.05    130.97 o 
  -8  10   1      575.88      572.09     78.45 o 
  -7  10   1        1.37      -47.44     53.26 o 
  -6  10   1      229.92      243.90     53.40 o 
  -5  10   1     2943.94     2889.69    100.34 o 
  -4  10   1      343.42      465.47     47.34 o 
  -3  10   1     3227.26     3400.02    101.88 o 
  -2  10   1      616.58      679.79     51.55 o 
  -1  10   1     6575.80     6635.89    110.55 o 
   0  10   1       44.79      205.26     35.73 o 
   1  10   1     3804.08     3682.91     90.83 o 
   2  10   1     1960.91     2017.82     74.07 o 
   3  10   1     1264.90     1374.40     77.53 o 
   4  10   1      548.51      551.83     59.64 o 
   5  10   1     1926.92     1736.38     99.08 o 
   6  10   1      221.87      282.47     66.75 o 
   7  10   1     2449.24     2591.02    184.54 o 
   8  10   1      351.37      563.14     91.59 o 
   9  10   1     3026.81     2912.45    132.88 o 
  10  10   1      716.05      696.53     90.75 o 
  -9  11   1      280.56      252.79     75.49 o 
  -8  11   1     1543.83     1715.48    117.77 o 
  -7  11   1      616.98      767.12     89.62 o 
  -6  11   1     6522.79     6047.09    236.19 o 
  -5  11   1      160.28      414.07     58.60 o 
  -4  11   1     3239.92     3150.39    106.73 o 
  -3  11   1        2.36       25.26     63.69 o 
  -2  11   1      178.99      121.78     47.69 o 
  -1  11   1       21.70       28.03     34.06 o 
   0  11   1      103.53       83.50     39.37 o 
   1  11   1      302.63      316.57     43.70 o 
   2  11   1     1138.73     1198.97     75.19 o 
   3  11   1      772.73      786.31     80.76 o 
   4  11   1     6282.73     5931.57    167.37 o 
   5  11   1       11.19      146.33     59.42 o 
   6  11   1     2698.39     2755.73    126.03 o 
   7  11   1      380.81      474.31     78.94 o 
   8  11   1     1451.72     1554.62    116.75 o 
  -7  12   1       19.76       79.30     70.61 o 
  -6  12   1      405.28      470.12     94.29 o 
  -5  12   1       32.24      285.72     84.43 o 
  -4  12   1      143.74      124.57     67.01 o 
  -3  12   1      883.76      847.66     89.74 o 
  -2  12   1       35.49      275.47     69.63 o 
  -1  12   1     6864.15     6213.81    213.92 o 
   0  12   1      582.97      851.59     75.27 o 
   1  12   1     2916.10     2869.32    104.35 o 
   2  12   1       65.56       72.35     45.81 o 
   3  12   1     2614.14     2485.45    117.92 o 
   4  12   1      935.15     1126.99     98.24 o 
   5  12   1     1685.04     1727.25    116.68 o 
   6  12   1       54.39      110.56     68.65 o 
   7  12   1       19.86      118.20     71.92 o 
  -4  13   1     2939.57     3239.63    178.31 o 
  -3  13   1        9.55      124.43     82.73 o 
  -2  13   1      241.74      106.95     66.90 o 
  -1  13   1      597.78      395.78     76.11 o 
   0  13   1      443.23      283.09     72.13 o 
   1  13   1       43.80      168.94    116.48 o 
   2  13   1      665.68      375.75     92.43 o 
   3  13   1     1225.60     1759.56    346.72 o 
   4  13   1     2669.53     2592.29    166.86 o 
 -14   0   2     4906.47     4703.63    183.44 o 
 -12   0   2     9549.53     9239.50    239.50 o 
 -10   0   2     6274.92     6157.01    133.06 o 
  -8   0   2        1.71      -32.19     25.69 o 
  -6   0   2     9020.19     9056.46    144.58 o 
  -4   0   2     1770.43     1646.22     47.03 o 
  -2   0   2    27075.33    27884.47    422.43 o 
   0   0   2    25532.14    24959.34    535.63 o 
   2   0   2      569.21      418.43     40.73 o 
   4   0   2      316.70      424.31     28.47 o 
   6   0   2     1748.48     1866.99     59.67 o 
   8   0   2     2739.99     3565.55    151.32 o 
  10   0   2    12167.42    11893.79    206.89 o 
  12   0   2     8460.09     8294.68    224.73 o 
  14   0   2     3409.33     3249.00    152.70 o 
 -15   1   2     1067.14     1174.27     85.66 o 
 -14   1   2       16.41      -39.52     44.42 o 
 -13   1   2       37.58       -6.13     43.75 o 
 -12   1   2       90.20       33.69     41.09 o 
 -11   1   2     5050.63     4839.23    115.28 o 
 -10   1   2     1118.61     1202.22     58.12 o 
  -9   1   2     6740.26     6696.34     94.49 o 
  -8   1   2       77.65       78.94     20.81 o 
  -7   1   2    13624.80    13212.31    141.67 o 
  -6   1   2     3051.75     2880.36     49.35 o 
  -5   1   2    21279.97    20470.88    193.75 o 
  -4   1   2     1729.25     1682.02     39.84 o 
  -3   1   2    21019.20    20980.80    233.28 o 
  -2   1   2     4583.53     4664.80     57.22 o 
  -1   1   2     9986.28    10075.09    101.21 o 
   0   1   2      530.66      602.88     15.23 o 
   1   1   2    12390.26    12357.61    140.12 o 
   2   1   2     5440.91     6204.87    126.59 o 
   3   1   2    22891.64    22343.35    201.75 o 
   4   1   2    10497.21    10462.65    107.59 o 
   5   1   2    18908.87    18720.67    199.28 o 
   6   1   2      817.41      832.76     39.59 o 
   7   1   2    15348.30    14569.19    203.60 o 
   8   1   2      971.63     1066.11     41.50 o 
   9   1   2    11051.00    10966.85    133.42 o 
  10   1   2      246.36      396.20     63.41 o 
  11   1   2      121.87       91.13     39.29 o 
  12   1   2       46.89       40.80     40.04 o 
  13   1   2       18.19       21.21     42.54 o 
  14   1   2       99.19       79.06     47.65 o 
  15   1   2      733.04      749.83     73.91 o 
 -15   2   2      722.50      713.41     72.98 o 
 -14   2   2      667.71      674.22     67.74 o 
 -13   2   2      976.42      980.02     71.88 o 
 -12   2   2      629.76      765.44     64.12 o 
 -11   2   2      525.69      657.04     48.47 o 
 -10   2   2     7431.19     7523.68    123.25 o 
  -9   2   2     3728.24     3770.80     91.06 o 
  -8   2   2       34.04       63.63     33.74 o 
  -7   2   2      193.89      250.53     31.03 o 
  -6   2   2      691.99      783.43     80.05 o 
  -5   2   2     1080.59     1063.10     37.97 o 
  -4   2   2     2585.48     2390.37     48.12 o 
  -3   2   2    17770.14    18084.73    186.50 o 
  -2   2   2       37.10       61.48     13.84 o 
  -1   2   2    14673.71    14592.78    147.23 o 
   0   2   2    12013.25    12131.96    113.48 o 
   1   2   2     6659.12     7001.06    116.45 o 
   2   2   2    13904.72    14057.76    131.85 o 
   3   2   2     3884.66     3858.37     89.96 o 
   4   2   2     2598.01     2330.09     45.22 o 
   5   2   2     3551.41     3570.25     54.42 o 
   6   2   2     3441.42     3535.71     57.86 o 
   7   2   2     1732.35     1570.40     43.50 o 
   8   2   2     4080.18     4038.13     75.70 o 
   9   2   2      384.88      465.94     39.65 o 
  10   2   2     2658.74     2684.48    120.56 o 
  11   2   2     2026.00     2050.65     69.75 o 
  12   2   2     5597.48     5360.66    110.64 o 
  13   2   2     1676.43     1823.07     85.84 o 
  14   2   2     2399.91     2394.01     98.87 o 
  15   2   2     1638.12     1701.77    113.74 o 
 -14   3   2       47.80       32.47     48.45 o 
 -13   3   2       32.09       36.47     53.20 o 
 -12   3   2     3360.34     3394.64    104.69 o 
 -11   3   2      627.24      762.65     52.08 o 
 -10   3   2     5079.25     4878.17    111.73 o 
  -9   3   2     4947.94     4784.78     93.08 o 
  -8   3   2     5126.96     5082.24     91.40 o 
  -7   3   2     8745.84     8607.88    120.56 o 
  -6   3   2     7834.02     7487.71    105.57 o 
  -5   3   2    10383.42    10028.61    125.05 o 
  -4   3   2       97.13      201.90     31.31 o 
  -3   3   2     1873.75     1811.25     42.78 o 
  -2   3   2      509.15      542.65     22.36 o 
  -1   3   2      219.38      271.86     16.37 o 
   0   3   2     4262.58     4333.20     54.67 o 
   1   3   2        8.44       -2.91     11.72 o 
   2   3   2    17162.28    19083.58    557.32 o 
   3   3   2     6094.62     5650.14     68.48 o 
   4   3   2     4317.86     4308.62     61.95 o 
   5   3   2     6412.12     6341.09     80.17 o 
   6   3   2     3084.16     3437.33     64.38 o 
   7   3   2     7726.33     7599.18     97.75 o 
   8   3   2     1050.08     1097.41     42.22 o 
   9   3   2     1364.74     1349.07     57.63 o 
  10   3   2      812.89      860.07     51.45 o 
  11   3   2       92.82       71.13     33.91 o 
  12   3   2       52.57      -32.46     21.64 o 
  13   3   2       42.50      -18.21     32.88 o 
  14   3   2       14.73       44.09     56.16 o 
 -14   4   2      542.40      633.51     67.30 o 
 -13   4   2     1899.31     1887.58     78.66 o 
 -12   4   2     2611.33     2647.53     95.92 o 
 -11   4   2     5147.66     5049.83    106.82 o 
 -10   4   2     1146.86     1328.28     61.75 o 
  -9   4   2     1425.71     1475.21     69.25 o 
  -8   4   2      155.42      290.11     68.00 o 
  -7   4   2        1.61       25.70     25.81 o 
  -6   4   2     4091.92     4001.93     76.34 o 
  -5   4   2     3569.24     3804.73     70.70 o 
  -4   4   2      500.67      523.40     30.06 o 
  -3   4   2     5483.20     5450.65     71.17 o 
  -2   4   2     3870.12     3413.19     80.43 o 
  -1   4   2    13272.68    12668.26    129.67 o 
   0   4   2     3162.89     3149.41     50.40 o 
   1   4   2     2221.98     2253.27     71.92 o 
   2   4   2     3208.14     3393.33     51.80 o 
   3   4   2    12322.52    12459.24    144.77 o 
   4   4   2     1379.29     1617.26     38.89 o 
   5   4   2      609.63      726.09     64.09 o 
   6   4   2      197.01      188.74     20.70 o 
   7   4   2      435.83      397.90     29.76 o 
   8   4   2      319.24      350.35     35.69 o 
   9   4   2     3357.02     3193.09     79.34 o 
  10   4   2      639.47      691.83     48.30 o 
  11   4   2     1493.22     1484.10     68.13 o 
  12   4   2     1226.97     1464.95     70.73 o 
  13   4   2     3703.67     3696.08    113.52 o 
  14   4   2     1949.59     1960.32    146.96 o 
 -14   5   2      300.31      232.35     58.86 o 
 -13   5   2       84.45      103.22     43.16 o 
 -12   5   2      184.09      176.80     43.07 o 
 -11   5   2      100.15       73.45     37.27 o 
 -10   5   2      963.85     1166.57     72.04 o 
  -9   5   2      292.55      347.27     44.80 o 
  -8   5   2     5145.24     5126.22     98.22 o 
  -7   5   2      170.53      269.55     40.06 o 
  -6   5   2    11843.34    11596.00    152.19 o 
  -5   5   2     2853.78     3423.00    209.19 o 
  -4   5   2    12564.81    12654.37    154.92 o 
  -3   5   2       13.75       15.60     12.71 o 
  -2   5   2     6204.25     4368.20    149.68 o 
  -1   5   2       91.26      106.45     18.59 o 
   0   5   2     3533.67     3691.78     58.66 o 
   1   5   2      707.32      657.83     28.95 o 
   2   5   2     9425.26     9296.95    106.29 o 
   3   5   2      412.66      438.76     24.62 o 
   4   5   2    24931.59    24917.70    240.88 o 
   5   5   2        5.88       48.15     19.42 o 
   6   5   2    16514.92    16460.03    175.89 o 
   7   5   2       60.53      106.74     27.10 o 
   8   5   2    11700.31    11597.34    183.32 o 
   9   5   2       21.53       14.93     30.26 o 
  10   5   2     1736.16     1760.50     68.78 o 
  11   5   2      127.65      112.53     38.59 o 
  12   5   2      113.38       61.83     54.02 o 
  13   5   2      175.58      146.77     59.03 o 
  14   5   2     1013.55      971.80     93.38 o 
 -13   6   2     2416.43     2202.99     86.75 o 
 -12   6   2      659.70      811.76     60.25 o 
 -11   6   2     2346.01     2280.45     80.69 o 
 -10   6   2        4.86      -38.56     37.32 o 
  -9   6   2     2547.25     2489.49     76.71 o 
  -8   6   2      242.08      300.25     38.48 o 
  -7   6   2      651.72      775.02     59.66 o 
  -6   6   2      493.03     1462.46     74.85 o 
  -5   6   2      601.18      671.57     40.88 o 
  -4   6   2       82.04       85.54     21.11 o 
  -3   6   2    13399.91    13563.52    164.55 o 
  -2   6   2     7465.09     7400.94    246.26 o 
  -1   6   2    28593.65    27968.92    268.66 o 
   0   6   2        7.01       39.13     20.57 o 
   1   6   2    14621.06    15788.85    428.90 o 
   2   6   2      255.86      295.71     34.49 o 
   3   6   2     8948.58     8913.02    109.07 o 
   4   6   2      202.44      259.72     25.16 o 
   5   6   2     4279.44     4349.46     81.59 o 
   6   6   2      528.55      604.09     39.40 o 
   7   6   2     3267.23     3046.58     75.38 o 
   8   6   2        2.25       72.98     37.79 o 
   9   6   2     1691.65     1825.36     79.35 o 
  10   6   2       48.98      125.50     52.77 o 
  11   6   2     4187.16     4124.70    139.23 o 
  12   6   2       20.53       25.63     52.53 o 
  13   6   2     3245.87     3174.05    142.88 o 
 -13   7   2       70.34       26.30     56.97 o 
 -12   7   2     1138.64     1218.52     98.63 o 
 -11   7   2      179.26      261.90     51.64 o 
 -10   7   2     5593.28     5352.30    115.25 o 
  -9   7   2      628.25      697.64     52.54 o 
  -8   7   2     5889.85     5920.34    113.61 o 
  -7   7   2      211.16      344.03     41.08 o 
  -6   7   2     5428.52     5399.64    116.57 o 
  -5   7   2     4037.69     4452.64    198.08 o 
  -4   7   2     2821.20     2727.74     82.82 o 
  -3   7   2      412.67      475.35     32.07 o 
  -2   7   2      253.32      265.30     39.70 o 
  -1   7   2      281.83      259.47     44.67 o 
   0   7   2     2772.37     3148.85     63.21 o 
   1   7   2      425.11      505.27     31.97 o 
   2   7   2     7474.98     7397.94    100.85 o 
   3   7   2     1818.69     1813.80     51.00 o 
   4   7   2     1606.99     1527.69     48.31 o 
   5   7   2       12.44       71.22     23.97 o 
   6   7   2     1752.86     1796.94     73.37 o 
   7   7   2      447.22      495.74     43.26 o 
   8   7   2     3438.35     3461.48    100.38 o 
   9   7   2      627.05      812.00     78.99 o 
  10   7   2     2432.17     2188.67    109.87 o 
  11   7   2       19.22      -49.53     50.23 o 
  12   7   2       16.02       14.19     55.01 o 
 -12   8   2      283.91      336.44     71.58 o 
 -11   8   2     1479.55     1467.15    103.88 o 
 -10   8   2     1040.70     1093.06     75.86 o 
  -9   8   2      318.47      295.98     46.45 o 
  -8   8   2      468.44      427.14     55.07 o 
  -7   8   2       71.94       90.90     35.49 o 
  -6   8   2      467.86      536.23     45.88 o 
  -5   8   2      407.05      480.51     43.99 o 
  -4   8   2     1002.60     1099.11     55.15 o 
  -3   8   2     3251.80     3138.59     79.43 o 
  -2   8   2     4665.20     4596.20     81.89 o 
  -1   8   2     7721.58     7945.54    166.02 o 
   0   8   2     5808.93     6021.15    149.87 o 
   1   8   2     2910.94     3016.28     67.31 o 
   2   8   2     2244.75     2264.43     59.37 o 
   3   8   2      702.76      796.19     41.54 o 
   4   8   2     4365.15     4379.78     79.68 o 
   5   8   2      591.39      676.93     45.53 o 
   6   8   2      965.77      984.67     62.58 o 
   7   8   2      146.13      164.95     95.23 o 
   8   8   2     1747.03     1883.28    137.56 o 
   9   8   2     1481.32     1537.48    103.63 o 
  10   8   2     1726.84     1812.80    112.87 o 
  11   8   2     1475.27     1439.78    108.01 o 
  12   8   2     1518.15     1802.53    116.17 o 
 -11   9   2     1166.21     1286.57    106.63 o 
 -10   9   2      453.18      511.40     78.59 o 
  -9   9   2      323.38      307.48     57.10 o 
  -8   9   2     1273.79     1554.95     83.95 o 
  -7   9   2     7764.84     7820.93    139.65 o 
  -6   9   2     3840.41     4142.54     99.06 o 
  -5   9   2     4347.78     4375.29     99.11 o 
  -4   9   2     2344.96     2497.21     76.62 o 
  -3   9   2      214.44      201.66     31.81 o 
  -2   9   2     3455.93     3236.09     73.40 o 
  -1   9   2        0.95      -36.43     24.29 o 
   0   9   2        0.31      -33.15     28.24 o 
   1   9   2      281.26      290.39     38.02 o 
   2   9   2     1223.61     1273.41     52.61 o 
   3   9   2     5239.87     5215.16    103.93 o 
   4   9   2     8552.02     8461.63    157.86 o 
   5   9   2     9325.93     9300.62    169.05 o 
   6   9   2     4034.78     4295.24    139.68 o 
   7   9   2     1603.99     1794.69    102.33 o 
   8   9   2     2283.50     2476.15    174.68 o 
   9   9   2     3194.07     3227.44    133.88 o 
  10   9   2      298.97      336.24     73.47 o 
  11   9   2       31.35       66.21     69.24 o 
 -10  10   2     1442.25     1563.85    117.25 o 
  -9  10   2      389.79      419.43     76.47 o 
  -8  10   2       33.36       80.13     60.55 o 
  -7  10   2      231.23      246.10     54.79 o 
  -6  10   2      394.51      467.12     60.53 o 
  -5  10   2      872.87      964.82     60.57 o 
  -4  10   2     1808.07     1839.97     83.04 o 
  -3  10   2      514.56      601.85     52.07 o 
  -2  10   2     7936.54     7817.79    121.42 o 
  -1  10   2      952.57     1142.68     55.61 o 
   0  10   2     2765.41     2875.77     82.32 o 
   1  10   2     1989.15     2114.36     75.23 o 
   2  10   2     1505.05     1613.17     77.06 o 
   3  10   2     2043.85     2112.59     74.86 o 
   4  10   2     2069.35     2091.73     88.48 o 
   5  10   2      117.74       95.50     61.26 o 
   6  10   2       83.14       97.51     59.98 o 
   7  10   2      571.38      680.43    110.44 o 
   8  10   2     1554.22     1550.86    111.24 o 
   9  10   2     1585.34     1791.31    122.54 o 
  10  10   2      715.65      668.54     91.17 o 
  -8  11   2      267.92      400.73     78.14 o 
  -7  11   2     4398.99     3965.87    148.43 o 
  -6  11   2      308.87      529.86     70.99 o 
  -5  11   2     4936.95     4742.92    159.86 o 
  -4  11   2        8.68      -25.85     38.48 o 
  -3  11   2       25.26      -21.72     44.26 o 
  -2  11   2      412.92      415.43     62.29 o 
  -1  11   2        0.35      -24.67     36.58 o 
   0  11   2       26.56       13.01     34.85 o 
   1  11   2       48.22       69.07     37.94 o 
   2  11   2       20.70       95.35     39.99 o 
   3  11   2     3183.23     3374.51    143.40 o 
   4  11   2      105.53      243.04     61.79 o 
   5  11   2     1908.76     1881.55    108.70 o 
   6  11   2       10.75      124.97     81.12 o 
   7  11   2     2155.23     2043.89    118.40 o 
   8  11   2      304.39      429.94     79.77 o 
  -7  12   2       93.27       91.98     69.65 o 
  -6  12   2       10.31       38.21     62.08 o 
  -5  12   2       81.86      108.95     85.07 o 
  -4  12   2     1538.36     1531.21    108.85 o 
  -3  12   2        8.15       50.98     60.46 o 
  -2  12   2     5351.32     4768.50    156.72 o 
  -1  12   2     1086.55     1917.62    320.40 o 
   0  12   2     4956.93     4541.23    111.43 o 
   1  12   2      419.62      585.75     69.86 o 
   2  12   2     2528.75     2291.01    113.22 o 
   3  12   2      493.01      551.56     77.85 o 
   4  12   2     1543.82     1524.29    111.79 o 
   5  12   2      214.90      106.63     66.13 o 
   6  12   2       53.78       85.56     68.16 o 
   7  12   2      499.56      685.70    100.20 o 
  -4  13   2        1.22      396.88     96.01 o 
  -3  13   2      749.76      602.94    100.25 o 
  -2  13   2      535.55      469.71     79.38 o 
  -1  13   2       43.45       29.09     63.37 o 
   0  13   2       22.42      299.56    234.86 o 
   1  13   2      373.88      221.37     80.47 o 
   2  13   2      250.65      462.75    125.78 o 
   3  13   2     4151.68     3777.66    333.10 o 
   4  13   2        9.01      144.60     68.51 o 
 -15   0   3     2135.70     2114.17    142.60 o 
 -13   0   3     5152.38     4631.49    175.06 o 
 -11   0   3     1169.42     1306.74    100.41 o 
  -9   0   3       23.20        2.84     30.95 o 
  -7   0   3     8237.66     8540.54    202.38 o 
  -5   0   3     3376.81     3047.06     67.22 o 
  -3   0   3    34601.00    34212.96    423.21 o 
  -1   0   3    23963.88    23416.09    349.23 o 
   1   0   3    16526.46    16561.79    206.63 o 
   3   0   3    29144.82    28352.78    679.64 o 
   5   0   3      166.37      126.44     40.70 o 
   7   0   3     1567.52     1503.00     65.73 o 
   9   0   3       10.73      -26.04     29.01 o 
  11   0   3    11210.55    11099.53    251.30 o 
  13   0   3     5238.88     5106.92    179.49 o 
  15   0   3     1440.19     1536.57    132.38 o 
 -15   1   3       96.07       90.18     54.07 o 
 -14   1   3       62.58       54.58     47.80 o 
 -13   1   3       22.71       49.25     42.97 o 
 -12   1   3     2729.47     2457.57     91.16 o 
 -11   1   3      219.78      121.35     41.58 o 
 -10   1   3     1449.10     1411.61     59.08 o 
  -9   1   3      967.65     1076.44     49.19 o 
  -8   1   3     9439.19     9016.12    110.31 o 
  -7   1   3     3308.19     3217.31     56.03 o 
  -6   1   3    14862.39    13989.37    143.89 o 
  -5   1   3     4856.89     4761.06     80.34 o 
  -4   1   3     9985.75    10138.21    116.42 o 
  -3   1   3     1521.92     1551.03     46.02 o 
  -2   1   3     4038.06     4039.75     52.51 o 
  -1   1   3     2610.07     2665.80     88.57 o 
   0   1   3     8336.50     8208.05     98.77 o 
   1   1   3     4861.71     4860.25     66.49 o 
   2   1   3    60931.26    60944.68    519.61 o 
   3   1   3     2090.35     2105.78     58.88 o 
   4   1   3     8168.77     7872.32     86.86 o 
   5   1   3     1742.88     1649.92     38.78 o 
   6   1   3     7428.57     7065.06     87.50 o 
   7   1   3       15.48       18.49     18.83 o 
   8   1   3    10432.19     9762.12    130.77 o 
   9   1   3        2.31       44.62     22.25 o 
  10   1   3      147.02      303.31     60.55 o 
  11   1   3     1168.16     1170.91     76.92 o 
  12   1   3      259.96      317.94     60.81 o 
  13   1   3       14.16      -19.07     41.01 o 
  14   1   3      194.96      135.37     49.83 o 
  15   1   3      192.09      163.67     62.18 o 
 -15   2   3      539.13      474.83     67.13 o 
 -14   2   3     1480.34     1658.83     91.93 o 
 -13   2   3     3448.96     3413.47    108.55 o 
 -12   2   3     2031.94     2105.05     86.60 o 
 -11   2   3    10234.38    10081.52    152.54 o 
 -10   2   3     2164.76     2244.90     70.36 o 
  -9   2   3     1730.19     1772.92     60.57 o 
  -8   2   3       82.05      113.23     26.14 o 
  -7   2   3        0.17       44.68     56.04 o 
  -6   2   3      874.12      966.04     49.38 o 
  -5   2   3     1768.61     1734.09     85.00 o 
  -4   2   3     4624.54     4476.99     67.35 o 
  -3   2   3    34483.37    33201.30    323.65 o 
  -2   2   3    20682.29    20992.59    234.29 o 
  -1   2   3    13437.09    12997.65    133.35 o 
   0   2   3     1494.91     1693.46     27.65 o 
   1   2   3    51069.40    50978.59    542.74 o 
   2   2   3     8205.95     8134.93     82.92 o 
   3   2   3    23160.04    23092.22    210.79 o 
   4   2   3     1045.35     1021.59     34.16 o 
   5   2   3       68.70      105.72     16.33 o 
   6   2   3     2926.57     3248.27     56.01 o 
   7   2   3     5717.25     5512.22     79.31 o 
   8   2   3     1204.31     1262.56     44.57 o 
   9   2   3     3628.47     3607.79    149.52 o 
  10   2   3     2448.94     2317.28     96.18 o 
  11   2   3     3154.58     3136.86     93.23 o 
  12   2   3     3410.02     3269.96     99.45 o 
  13   2   3     3669.63     3395.65    124.38 o 
  14   2   3      472.72      584.26     73.98 o 
 -14   3   3      114.10       85.73     50.99 o 
 -13   3   3     1398.51     1692.68     88.77 o 
 -12   3   3      839.03      890.49     61.50 o 
 -11   3   3      799.27      856.30     54.97 o 
 -10   3   3     3414.57     3329.96    116.75 o 
  -9   3   3     2471.24     2640.94     81.32 o 
  -8   3   3     9380.02     9344.36    149.90 o 
  -7   3   3    16568.85    16509.10    194.23 o 
  -6   3   3    12364.14    12397.34    155.87 o 
  -5   3   3     1174.11     1044.89     40.28 o 
  -4   3   3      751.72      783.00     32.95 o 
  -3   3   3     2002.89     1950.53     44.39 o 
  -2   3   3      406.62      415.65     30.07 o 
  -1   3   3      336.90      396.66     18.72 o 
   0   3   3     2009.46     2157.68     36.95 o 
   1   3   3      353.92      382.16     17.43 o 
   2   3   3    10107.34    10041.43    116.58 o 
   3   3   3    19558.10    20401.94    191.67 o 
   4   3   3    12942.87    13125.15    134.28 o 
   5   3   3     7504.74     7502.88    100.80 o 
   6   3   3     6922.69     7256.65     91.87 o 
   7   3   3    11729.04    11695.97    133.68 o 
   8   3   3     4023.30     3902.51     69.67 o 
   9   3   3     6071.86     5981.43    104.82 o 
  10   3   3        2.64        1.73     29.29 o 
  11   3   3      658.25      701.78     97.24 o 
  12   3   3      140.55       62.71     35.81 o 
  13   3   3        3.67      -26.66     37.87 o 
  14   3   3      338.19      250.29     64.77 o 
 -14   4   3     2180.64     2175.90    100.06 o 
 -13   4   3      641.31      834.71     71.06 o 
 -12   4   3     3663.56     3640.70    127.56 o 
 -11   4   3      322.00      484.02     45.73 o 
 -10   4   3     4955.16     4797.73    100.20 o 
  -9   4   3      271.76      233.63     39.34 o 
  -8   4   3      412.18      448.78     37.60 o 
  -7   4   3      191.76      149.72     27.38 o 
  -6   4   3      332.29      435.62     32.92 o 
  -5   4   3     7534.46     7594.13    107.01 o 
  -4   4   3     5756.09     5836.88     87.17 o 
  -3   4   3      234.72      209.37     18.37 o 
  -2   4   3    11528.12    10957.98    116.03 o 
  -1   4   3     1595.04     1483.04     41.80 o 
   0   4   3     2866.41     3053.31    133.05 o 
   1   4   3     3086.20     3510.46     69.73 o 
   2   4   3     8073.92     8747.76    190.57 o 
   3   4   3     4338.02     4643.26     74.32 o 
   4   4   3    11565.83    11821.22    126.66 o 
   5   4   3      364.66      466.30     25.85 o 
   6   4   3     1542.73     1450.18     47.51 o 
   7   4   3      302.42      383.97     27.82 o 
   8   4   3     1600.63     1570.30     56.86 o 
   9   4   3       16.17        2.14     28.33 o 
  10   4   3     1573.45     1586.43     73.11 o 
  11   4   3     1561.34     1795.74     70.19 o 
  12   4   3     5750.48     5568.56    132.67 o 
  13   4   3     1963.22     2204.88    113.35 o 
  14   4   3     1036.45     1001.82    117.19 o 
 -14   5   3       35.88       20.88     51.89 o 
 -13   5   3      103.62       85.83     43.65 o 
 -12   5   3        0.16      -52.90     35.27 o 
 -11   5   3      933.05      970.16     60.50 o 
 -10   5   3       77.69       99.82     39.38 o 
  -9   5   3     9157.12     8989.07    140.88 o 
  -8   5   3       97.56      162.51     31.93 o 
  -7   5   3    15690.67    15252.58    190.80 o 
  -6   5   3      214.72      304.89     31.74 o 
  -5   5   3    12639.48    12202.99    154.67 o 
  -4   5   3       15.69       16.41     21.09 o 
  -3   5   3      983.83      958.35     34.58 o 
  -2   5   3     1843.97     1978.76     44.19 o 
  -1   5   3      310.68      343.40     22.93 o 
   0   5   3      135.17      107.81     19.21 o 
   1   5   3    18998.32    19702.62    193.48 o 
   2   5   3      282.15      295.74     29.33 o 
   3   5   3    24005.31    25264.26    588.74 o 
   4   5   3       24.37       51.76     18.56 o 
   5   5   3     8674.67     8515.01    105.50 o 
   6   5   3      300.77      410.95     28.27 o 
   7   5   3    11375.54    11059.79    172.26 o 
   8   5   3       23.94       52.32     28.86 o 
   9   5   3      662.42      733.18     48.40 o 
  10   5   3      774.04      763.16     52.37 o 
  11   5   3      310.83      333.90     62.32 o 
  12   5   3       33.39      112.25     54.81 o 
  13   5   3      232.21      228.07     63.12 o 
  14   5   3      506.21      412.49     76.64 o 
 -13   6   3       12.95      121.18     44.21 o 
 -12   6   3     5325.52     5204.16    118.86 o 
 -11   6   3       35.91       80.01     38.98 o 
 -10   6   3     3508.15     3110.66     99.89 o 
  -9   6   3     2043.20     2092.05     72.35 o 
  -8   6   3      261.07      234.19     37.36 o 
  -7   6   3      505.86      503.64     41.92 o 
  -6   6   3       75.22       86.61     29.36 o 
  -5   6   3       17.04       24.63     26.11 o 
  -4   6   3     6899.21     6926.81    122.16 o 
  -3   6   3        6.71       38.41     16.89 o 
  -2   6   3    29759.17    29268.06    280.43 o 
  -1   6   3       61.36       82.55     24.40 o 
   0   6   3     5552.52     5567.02    377.98 o 
   1   6   3     3419.48     3535.62     62.15 o 
   2   6   3     8655.48     8832.07    107.53 o 
   3   6   3       70.90       86.88     20.43 o 
   4   6   3      850.59      868.49     36.91 o 
   5   6   3      343.26      356.93     33.35 o 
   6   6   3     3755.74     3629.60     68.64 o 
   7   6   3      141.18      148.30     31.11 o 
   8   6   3     4062.83     4312.24    173.89 o 
   9   6   3       30.22        4.19     59.32 o 
  10   6   3     5064.54     5089.79    151.15 o 
  11   6   3      422.74      481.27     69.42 o 
  12   6   3     4133.72     4071.35    144.17 o 
  13   6   3       88.15      269.03     77.44 o 
 -13   7   3      353.13      307.77     71.30 o 
 -12   7   3      596.26      733.39     75.46 o 
 -11   7   3     2396.85     2153.22     94.32 o 
 -10   7   3      139.86      144.73     41.58 o 
  -9   7   3     4660.04     4466.73    101.97 o 
  -8   7   3      257.99      341.30     41.97 o 
  -7   7   3     7053.05     7000.40    121.50 o 
  -6   7   3        4.70       48.98     34.41 o 
  -5   7   3     3219.92     3375.22    146.21 o 
  -4   7   3       39.99       41.74     20.14 o 
  -3   7   3     2265.54     2160.73    126.77 o 
  -2   7   3        1.28       20.19     27.21 o 
  -1   7   3      557.92      545.44     33.53 o 
   0   7   3      989.86     1110.30     42.79 o 
   1   7   3     2406.22     2481.17     57.05 o 
   2   7   3     1878.96     1851.14     51.16 o 
   3   7   3     6026.69     5840.56     87.45 o 
   4   7   3     1034.21     1010.39     42.42 o 
   5   7   3     4256.36     4193.54     75.19 o 
   6   7   3      491.67      580.04     49.03 o 
   7   7   3     9497.18     9463.71    164.15 o 
   8   7   3     1546.77     1788.31     98.01 o 
   9   7   3     5878.56     5746.61    161.93 o 
  10   7   3       18.86      -35.28     53.94 o 
  11   7   3       60.19       18.93     54.60 o 
  12   7   3      132.42       54.72     57.67 o 
 -12   8   3     1623.63     1692.85    112.83 o 
 -11   8   3      835.01      892.27     89.10 o 
 -10   8   3      999.58     1062.72     66.74 o 
  -9   8   3     1004.01     1062.01     63.97 o 
  -8   8   3        0.95       80.89    117.29 o 
  -7   8   3      228.94      199.72     39.28 o 
  -6   8   3       90.14       91.13     51.07 o 
  -5   8   3      367.96      519.76     56.59 o 
  -4   8   3      824.81      930.73     80.41 o 
  -3   8   3    14511.39    14613.71    187.64 o 
  -2   8   3     6096.34     5749.95    111.82 o 
  -1   8   3    11313.32    11004.47    138.35 o 
   0   8   3     3678.49     3568.31     72.52 o 
   1   8   3     3246.14     3285.49     69.28 o 
   2   8   3     1397.39     1323.02     49.30 o 
   3   8   3     1933.77     1768.98     54.42 o 
   4   8   3     1883.24     1938.38     64.42 o 
   5   8   3      114.51      158.08     41.70 o 
   6   8   3        2.29       65.09     50.15 o 
   7   8   3     1764.40     1861.38    101.14 o 
   8   8   3     1236.06     1299.03     95.61 o 
   9   8   3      646.16     1087.71    234.80 o 
  10   8   3     2045.07     1928.27    110.93 o 
  11   8   3     2239.13     2175.99    120.15 o 
  12   8   3     2725.58     2693.25    132.77 o 
 -11   9   3      465.29      487.60     79.54 o 
 -10   9   3       98.82       98.25     61.46 o 
  -9   9   3     2216.24     1989.19     92.87 o 
  -8   9   3     5162.71     5345.66    117.53 o 
  -7   9   3     2858.91     3124.65     90.22 o 
  -6   9   3     7217.89     7493.57    134.59 o 
  -5   9   3      895.12      954.38     57.51 o 
  -4   9   3      286.55      350.10     48.00 o 
  -3   9   3     2069.67     1787.46     89.57 o 
  -2   9   3      559.83      628.82     47.17 o 
  -1   9   3      349.65      364.50     35.55 o 
   0   9   3        6.19        4.55     28.35 o 
   1   9   3     3292.06     3283.31     73.07 o 
   2   9   3     4416.42     4593.82     97.33 o 
   3   9   3     2730.40     2831.96    123.62 o 
   4   9   3     3598.86     3769.74     89.81 o 
   5   9   3     4379.81     4611.36    143.90 o 
   6   9   3     3558.17     3616.71    130.50 o 
   7   9   3      758.51      894.98     84.48 o 
   8   9   3     2335.51     2402.58    117.86 o 
   9   9   3      355.79      366.38    100.24 o 
  10   9   3       56.72       14.45     59.85 o 
  11   9   3       33.77       72.54     65.16 o 
 -10  10   3      288.35      207.83     70.74 o 
  -9  10   3       47.58       -1.00     58.53 o 
  -8  10   3      344.52      381.26     60.89 o 
  -7  10   3      262.38      234.13     54.18 o 
  -6  10   3      400.16      378.88     48.31 o 
  -5  10   3      895.20      963.86     61.39 o 
  -4  10   3     1481.26     1456.05     81.76 o 
  -3  10   3     5441.92     5217.12    109.99 o 
  -2  10   3      939.55     1082.51     67.13 o 
  -1  10   3     3820.04     3797.95     92.88 o 
   0  10   3     2050.44     1958.38     73.47 o 
   1  10   3     2131.10     2081.07     74.51 o 
   2  10   3     1055.05     1225.20     65.12 o 
   3  10   3     2985.82     3106.41     87.43 o 
   4  10   3       20.99      100.48     56.52 o 
   5  10   3       23.80       -1.40     54.64 o 
   6  10   3      336.73      371.13     70.24 o 
   7  10   3      445.74      504.38     77.53 o 
   8  10   3     1362.36     1517.24    111.93 o 
   9  10   3      597.60      748.67     88.84 o 
  10  10   3      719.72      864.13     99.07 o 
  -8  11   3     3700.45     3439.12    143.61 o 
  -7  11   3      276.91      474.52     64.97 o 
  -6  11   3     3807.37     3704.64    118.46 o 
  -5  11   3        4.00       68.85     36.13 o 
  -4  11   3      268.64      266.03     55.06 o 
  -3  11   3       47.86       26.77     45.46 o 
  -2  11   3      570.08      536.44     70.86 o 
  -1  11   3       56.00      -17.40     30.40 o 
   0  11   3       43.05       40.67     37.84 o 
   1  11   3      404.24      347.27     46.70 o 
   2  11   3     1606.83     1533.12     79.81 o 
   3  11   3       41.78       69.25     55.01 o 
   4  11   3     2957.48     2729.61    120.28 o 
   5  11   3        9.60       72.42     57.09 o 
   6  11   3     3121.85     2785.81    129.06 o 
   7  11   3       56.21      297.64    137.75 o 
   8  11   3     4306.69     4083.05    168.77 o 
  -7  12   3        1.58       47.29     65.06 o 
  -6  12   3        6.12        2.99     80.54 o 
  -5  12   3      999.76      988.76     96.46 o 
  -4  12   3       16.69       90.86     62.77 o 
  -3  12   3     5461.90     5134.64    208.23 o 
  -2  12   3     1396.28     1896.78    252.30 o 
  -1  12   3     9858.59     9286.51    258.29 o 
   0  12   3      205.75      556.24     87.63 o 
   1  12   3     3405.44     3394.29    134.68 o 
   2  12   3      561.19      667.68    105.37 o 
   3  12   3     1419.33     1545.82    106.11 o 
   4  12   3       62.00       -3.29     58.56 o 
   5  12   3       39.71       39.67     61.62 o 
   6  12   3      546.27      590.23     87.66 o 
  -4  13   3     2442.95     2145.46    156.94 o 
  -3  13   3      213.67      207.51     74.47 o 
  -2  13   3      114.84       73.29     67.44 o 
  -1  13   3      507.68      410.82     89.99 o 
   0  13   3      387.78      313.94     88.15 o 
   1  13   3      109.19      216.72     99.91 o 
   2  13   3     3889.23     3474.14    138.67 o 
   3  13   3       81.84      185.38     69.36 o 
   4  13   3     1468.37     1342.32    148.88 o 
 -14   0   4     3856.09     3744.99    167.60 o 
 -12   0   4     8003.91     7420.99    212.06 o 
 -10   0   4     5087.73     4967.03    157.88 o 
  -8   0   4       31.87       99.48     29.59 o 
  -6   0   4     1481.08     1457.63     51.74 o 
  -4   0   4     5481.26     4940.18    129.76 o 
  -2   0   4   124669.21   122075.43   1468.68 o 
   0   0   4    18582.52    18407.59    281.74 o 
   2   0   4    81964.72    83201.70    997.16 o 
   4   0   4    14999.38    14525.04    201.76 o 
   6   0   4       26.90        5.45     20.33 o 
   8   0   4     4503.74     4362.83    157.80 o 
  10   0   4    10695.73    10779.24    194.70 o 
  12   0   4    10980.32    10446.73    404.62 o 
  14   0   4     2220.85     2322.78    236.96 o 
 -15   1   4      461.48      503.04     86.82 o 
 -14   1   4        0.71       35.25     46.96 o 
 -13   1   4      707.49      715.25     66.52 o 
 -12   1   4        8.89       18.65     40.96 o 
 -11   1   4      441.44      502.79     53.04 o 
 -10   1   4      382.65      415.48     39.01 o 
  -9   1   4    11177.08    10756.04    146.93 o 
  -8   1   4     3345.03     3340.89     60.23 o 
  -7   1   4    23382.95    22896.20    223.40 o 
  -6   1   4      889.15      980.43    102.29 o 
  -5   1   4     5886.23     5745.92     94.84 o 
  -4   1   4      338.95      388.31     22.59 o 
  -2   1   4      524.81      550.54     22.50 o 
  -1   1   4     2881.94     3005.70     45.09 o 
   0   1   4     6009.90     5989.93     67.47 o 
   1   1   4    40677.36    41209.35    439.94 o 
   2   1   4    12323.49    12713.91    149.75 o 
   4   1   4       90.46      124.80     16.05 o 
   5   1   4     7697.69     7330.27     87.14 o 
   6   1   4      429.98      505.11     37.18 o 
   7   1   4    22907.70    22036.94    218.28 o 
   8   1   4       49.09       41.29     15.60 o 
   9   1   4     1349.66     1261.19     61.39 o 
  10   1   4      522.78      530.76     41.04 o 
  11   1   4      163.43      156.02     28.32 o 
  12   1   4      572.18      553.04     97.36 o 
  13   1   4      224.17      175.69     45.27 o 
  14   1   4        3.39      -19.82     42.39 o 
 -15   2   4      500.45      527.87     76.88 o 
 -14   2   4     2214.96     2184.47     96.55 o 
 -13   2   4     1253.28     1487.93     84.47 o 
 -12   2   4     6006.25     5853.10    133.60 o 
 -11   2   4      126.44      229.20     36.35 o 
 -10   2   4     5950.44     5651.86    104.98 o 
  -9   2   4      391.14      370.12     35.71 o 
  -8   2   4      207.54      212.07     29.74 o 
  -7   2   4     1182.68     1197.32     51.66 o 
  -6   2   4     4572.96     4383.60    171.11 o 
  -5   2   4      107.84      227.65     44.25 o 
  -4   2   4    12247.04    11748.61    134.40 o 
  -3   2   4    17182.41    17482.36    182.60 o 
  -2   2   4    10962.87    10302.90    251.31 o 
  -1   2   4      447.26      398.18     17.18 o 
   0   2   4    16948.97    16857.88    170.71 o 
   1   2   4     6044.12     5903.58     98.63 o 
   2   2   4     8846.49     8704.45    119.29 o 
   3   2   4     7984.61     8056.85     86.76 o 
   4   2   4     1323.32     1439.14     34.15 o 
   5   2   4     1029.02     1175.17     77.90 o 
   6   2   4     6012.19     6223.21    120.48 o 
   7   2   4     2299.84     2511.25     82.23 o 
   8   2   4     2061.77     1897.22     51.10 o 
   9   2   4     1221.51     1228.10     48.28 o 
  10   2   4      187.16      195.07     37.10 o 
  11   2   4     3576.04     3412.69     96.83 o 
  12   2   4     2821.66     2790.11     82.38 o 
  13   2   4     1028.46     1137.72     75.21 o 
  14   2   4      570.25      531.65     73.81 o 
 -14   3   4      182.04      141.08     52.92 o 
 -13   3   4      442.84      431.45     57.96 o 
 -12   3   4     1513.92     1565.70     71.06 o 
 -11   3   4        7.47       -1.74     32.17 o 
 -10   3   4      614.98      678.57     47.49 o 
  -9   3   4     5062.43     4965.02    127.36 o 
  -8   3   4     8107.80     7990.28    135.75 o 
  -7   3   4     8037.46     7821.53    114.48 o 
  -6   3   4     5591.15     5511.94    222.09 o 
  -5   3   4       48.66        9.05     19.45 o 
  -4   3   4     1472.72     1467.16     51.51 o 
  -3   3   4     1832.66     1804.18     43.14 o 
  -2   3   4     3298.46     3128.97     46.84 o 
  -1   3   4     2449.68     2617.53     42.12 o 
   0   3   4      242.89      332.80     17.47 o 
   1   3   4    14088.22    14973.86    258.98 o 
   2   3   4     8373.51     9133.72    340.10 o 
   3   3   4    15206.06    15409.99    150.33 o 
   4   3   4     9659.44     9721.89    106.24 o 
   5   3   4    14038.90    14583.45    165.27 o 
   6   3   4     7449.37     7256.13     92.33 o 
   7   3   4     9580.62     9519.90    115.88 o 
   8   3   4     9171.03     9008.85    115.45 o 
   9   3   4       54.44       70.58     30.10 o 
  10   3   4       46.36      126.52     80.64 o 
  11   3   4       50.92      178.44     96.46 o 
  12   3   4       28.49       57.39     41.19 o 
  13   3   4       53.19      -20.18     29.70 o 
  14   3   4      778.27      894.17    205.05 o 
 -14   4   4      250.06      336.81     58.98 o 
 -13   4   4     3534.74     3376.50    110.22 o 
 -12   4   4      494.45      581.79     61.16 o 
 -11   4   4     3135.63     2916.56    108.10 o 
 -10   4   4      740.19      771.82     50.75 o 
  -9   4   4      743.80      758.37     53.98 o 
  -8   4   4      630.64      698.58     44.00 o 
  -7   4   4       84.00       82.90     26.15 o 
  -6   4   4     1099.21     1060.26     46.38 o 
  -5   4   4     2630.18     2536.73     58.70 o 
  -4   4   4     1273.47     1275.49     43.39 o 
  -3   4   4    25082.55    25180.16    259.00 o 
  -2   4   4     4792.38     4754.27     64.48 o 
  -1   4   4     3344.34     3000.94     49.00 o 
   0   4   4    14029.43    14397.66    144.09 o 
   1   4   4    22065.47    23167.82    216.91 o 
   2   4   4    11891.33    12461.59    128.09 o 
   3   4   4     8675.38     8885.37    113.47 o 
   4   4   4     6288.23     7076.91    214.26 o 
   5   4   4      367.24      368.42     24.05 o 
   6   4   4      226.90      237.38     27.72 o 
   7   4   4     4138.10     4085.76     72.80 o 
   8   4   4     1222.43     1180.37     52.29 o 
   9   4   4     3547.21     3451.70     81.18 o 
  10   4   4     1715.98     1661.99     65.58 o 
  11   4   4     8288.14     8220.14    158.99 o 
  12   4   4     2172.84     2110.70    105.29 o 
  13   4   4     3081.95     3024.63    125.61 o 
  14   4   4      942.15      826.44    114.47 o 
 -14   5   4        6.27      -49.32     48.26 o 
 -13   5   4       93.91      124.36     43.86 o 
 -12   5   4     1158.29     1111.30     66.21 o 
 -11   5   4        0.87      -30.51     34.02 o 
 -10   5   4     3237.41     3005.13     95.05 o 
  -9   5   4      259.59      345.16     39.40 o 
  -8   5   4    20182.88    19938.58    239.18 o 
  -7   5   4      203.53      204.01     31.75 o 
  -6   5   4    11641.07    11315.55    150.58 o 
  -5   5   4        0.76      -15.00     22.89 o 
  -4   5   4     1088.63      981.27     42.93 o 
  -3   5   4        1.05       -6.91     15.41 o 
  -2   5   4      585.31      635.99     28.62 o 
  -1   5   4      840.14      857.61     32.84 o 
   0   5   4       93.07      152.43     26.40 o 
   1   5   4      601.34      834.84     53.92 o 
   2   5   4    21049.58    21366.02    207.51 o 
   3   5   4        5.26       24.53     16.41 o 
   4   5   4     2454.77     2469.69     57.32 o 
   5   5   4      573.15      758.23     37.30 o 
   6   5   4     8777.17     8792.23    111.18 o 
   7   5   4      226.66      309.09     30.92 o 
   8   5   4     3420.50     3398.80     78.44 o 
   9   5   4      436.62      426.45     41.57 o 
  10   5   4       51.10       -3.53     48.36 o 
  11   5   4       16.92       -4.60     49.02 o 
  12   5   4       96.97       88.81     54.79 o 
  13   5   4      353.51      388.16     71.03 o 
 -13   6   4     4395.74     4403.25    132.13 o 
 -12   6   4       24.31      184.85     51.29 o 
 -11   6   4     3422.71     3407.17    108.13 o 
 -10   6   4       17.14       34.47     35.16 o 
  -9   6   4      221.73      293.28     40.89 o 
  -8   6   4      236.11      262.67     38.80 o 
  -7   6   4      118.53       78.42     31.22 o 
  -6   6   4     6077.52     5903.70    103.80 o 
  -5   6   4     4101.81     4014.60     81.88 o 
  -4   6   4        0.16        8.75     21.51 o 
  -3   6   4    26730.54    26496.59    258.87 o 
  -2   6   4       47.35       63.35     21.39 o 
  -1   6   4    11571.31    11063.51    127.64 o 
   0   6   4      259.58      303.90     25.41 o 
   1   6   4     6927.46     7246.32     94.02 o 
   2   6   4      456.34      400.12     36.25 o 
   3   6   4     5441.73     5579.78     79.57 o 
   4   6   4     1699.66     1643.54     45.64 o 
   5   6   4      455.82      427.16     34.60 o 
   6   6   4      342.28      396.28     30.99 o 
   7   6   4     2654.64     2771.01     71.47 o 
   8   6   4       77.90       56.86     48.01 o 
   9   6   4     2648.26     2897.48    159.97 o 
  10   6   4      701.99      883.48     79.78 o 
  11   6   4     8691.16     8345.06    203.06 o 
  12   6   4      438.56      523.22     74.65 o 
  13   6   4     3063.05     3368.62    139.12 o 
 -13   7   4      129.55      167.07     50.36 o 
 -12   7   4     1007.00      916.38     67.00 o 
 -11   7   4       54.81       25.30     45.07 o 
 -10   7   4     1149.98     1148.17     66.04 o 
  -9   7   4       91.83      158.45     38.74 o 
  -8   7   4     4560.26     4456.80     99.41 o 
  -7   7   4      669.91      815.65     51.28 o 
  -6   7   4     3841.25     3574.34     96.25 o 
  -5   7   4     2495.87     2769.97     74.55 o 
  -4   7   4     4064.07     4131.80     81.00 o 
  -3   7   4      268.90      317.87     28.88 o 
  -2   7   4     1884.83     1809.09     51.30 o 
  -1   7   4      737.47      835.74     38.43 o 
   0   7   4     1085.81     1099.32     43.31 o 
   1   7   4      580.65      578.83     34.21 o 
   2   7   4     8786.55     8580.43    110.99 o 
   3   7   4      508.70      595.18     40.09 o 
   4   7   4     4200.76     4096.75     72.02 o 
   5   7   4       10.77       51.53     29.48 o 
   6   7   4    11975.81    11711.19    184.44 o 
   7   7   4     3193.35     3368.83    120.83 o 
   8   7   4     7072.30     7094.93    177.27 o 
   9   7   4       80.08      167.02     57.07 o 
  10   7   4      165.79       62.11     56.57 o 
  11   7   4       24.15      -31.60     51.82 o 
  12   7   4      146.35      171.14     63.31 o 
 -12   8   4     2260.12     2388.99    124.08 o 
 -11   8   4      683.85      739.47     68.97 o 
 -10   8   4      375.19      346.07     49.49 o 
  -9   8   4       93.27       73.93     40.78 o 
  -8   8   4       90.16       85.18     44.72 o 
  -7   8   4      480.44      436.14     59.30 o 
  -6   8   4      890.91      857.38     65.34 o 
  -5   8   4      518.13      708.68     82.89 o 
  -4   8   4     8123.63     8513.07    151.75 o 
  -3   8   4    11770.78    11802.97    146.64 o 
  -2   8   4    12106.91    12103.07    148.51 o 
  -1   8   4     5234.06     5427.18     89.54 o 
   0   8   4        4.86       13.49     28.46 o 
   1   8   4     4293.93     4248.88     77.58 o 
   2   8   4     1238.29     1375.36     55.07 o 
   3   8   4     1646.10     1768.17     81.70 o 
   4   8   4     1219.15     1284.74     56.74 o 
   5   8   4       30.82       -1.85     54.91 o 
   6   8   4     1726.57     1703.87     95.72 o 
   7   8   4      442.68      589.72     73.20 o 
   8   8   4        4.06       48.01     52.32 o 
   9   8   4     2993.77     2800.74    123.06 o 
  10   8   4      959.34     1134.22    129.74 o 
  11   8   4     3233.08     3206.52    137.77 o 
  12   8   4     1494.27     1721.26    121.29 o 
 -11   9   4      497.72      506.19     81.18 o 
 -10   9   4     2464.55     2424.98    102.45 o 
  -9   9   4     3347.89     3406.41     97.30 o 
  -8   9   4     4584.88     4682.21    143.52 o 
  -7   9   4     8788.91     9196.75    175.22 o 
  -6   9   4     3892.83     3958.98    148.47 o 
  -5   9   4     1149.25     1056.03    113.60 o 
  -4   9   4      231.67      174.01     33.92 o 
  -3   9   4      839.20      959.24     55.69 o 
  -2   9   4      147.85      182.64     32.06 o 
  -1   9   4       53.11       85.82     45.26 o 
   0   9   4     1202.12     1217.86     52.97 o 
   1   9   4     2695.87     2722.25     77.27 o 
   2   9   4     1932.02     2026.62     70.13 o 
   3   9   4     5383.59     5147.97    103.53 o 
   4   9   4     5109.52     4853.68    117.04 o 
   5   9   4     3201.19     3031.79    119.78 o 
   6   9   4      325.72      433.55     79.25 o 
   7   9   4     4710.19     4416.83    147.30 o 
   8   9   4      775.03      900.05     87.40 o 
   9   9   4      224.96      260.84     72.89 o 
  10   9   4        2.65      -83.22     55.48 o 
  11   9   4        2.35      -52.36     61.79 o 
 -10  10   4      700.34      664.83     87.88 o 
  -9  10   4       63.83       37.15     49.86 o 
  -8  10   4        7.02       65.31     65.38 o 
  -7  10   4       23.12       21.71     40.08 o 
  -6  10   4      393.51      393.16     49.62 o 
  -5  10   4     3419.63     3133.12    101.85 o 
  -4  10   4     2787.69     2831.19     98.16 o 
  -3  10   4     1063.73     1331.26     76.03 o 
  -2  10   4     4425.42     4229.41    109.79 o 
  -1  10   4     1982.53     2068.80     75.10 o 
   0  10   4     2771.55     2810.19     83.24 o 
   1  10   4      815.14      934.75     58.86 o 
   2  10   4     7090.41     6937.35    127.40 o 
   3  10   4      256.63      268.10     50.00 o 
   4  10   4     1867.13     1665.09     99.32 o 
   5  10   4      319.79      343.20     68.33 o 
   6  10   4      276.90      352.68     71.61 o 
   7  10   4      745.77      798.27     88.08 o 
   8  10   4      800.81      965.39    100.95 o 
   9  10   4      788.57      807.75     93.62 o 
  10  10   4     2701.37     2765.01    138.53 o 
  -8  11   4      173.58      638.85     84.00 o 
  -7  11   4     2549.44     2526.82    104.63 o 
  -6  11   4      156.35      191.04     53.14 o 
  -5  11   4     1450.17     1538.58     90.54 o 
  -4  11   4      147.06      137.92     50.77 o 
  -3  11   4     1720.09     1548.48    114.98 o 
  -2  11   4      152.58      115.02     41.75 o 
  -1  11   4      619.13      500.28     51.58 o 
   0  11   4      271.51      286.22     45.22 o 
   1  11   4     1581.11     1594.23     83.14 o 
   2  11   4        0.39      118.98     45.09 o 
   3  11   4     2095.44     1934.76    107.25 o 
   4  11   4      501.90      603.23    126.24 o 
   5  11   4     4416.43     4066.03    146.08 o 
   6  11   4      143.64      353.20     76.54 o 
   7  11   4     5265.04     4740.20    165.03 o 
   8  11   4        1.95      171.11     71.34 o 
  -7  12   4      659.34      784.46    118.52 o 
  -6  12   4      600.41      548.74    185.44 o 
  -5  12   4        5.75      142.69     78.94 o 
  -4  12   4     4487.03     4140.69    212.43 o 
  -3  12   4     1320.30     1632.37    202.72 o 
  -2  12   4     6080.51     6051.21    176.76 o 
  -1  12   4       54.13      435.48    247.82 o 
   0  12   4     2736.54     2779.44    193.77 o 
   1  12   4        8.53      162.71     82.87 o 
   2  12   4     2155.19     1962.78    115.45 o 
   3  12   4       15.09       34.47     60.80 o 
   4  12   4        5.38      -44.32     59.13 o 
   5  12   4      384.01      260.96     72.75 o 
   6  12   4     1333.55     1158.54    108.58 o 
  -4  13   4      110.75      172.99     73.83 o 
  -3  13   4      565.43      427.25     80.83 o 
  -2  13   4     1223.25     1155.12    125.82 o 
  -1  13   4      273.10      374.73     89.24 o 
   0  13   4       30.36      168.22     81.48 o 
   1  13   4     2061.91     2029.10    113.62 o 
   2  13   4      131.36      366.86     72.86 o 
   3  13   4     1240.19     1320.53    107.87 o 
 -15   0   5     1657.67     1424.17    130.66 o 
 -13   0   5     5608.87     5222.86    186.96 o 
 -11   0   5     1004.70      908.42     91.60 o 
  -9   0   5      682.65      590.13     46.36 o 
  -7   0   5        8.22       -0.98     23.41 o 
  -5   0   5      674.35      517.35     37.78 o 
  -3   0   5    64272.79    64462.46    782.65 o 
   1   0   5    46884.36    48690.15    709.99 o 
   3   0   5     1769.49     1787.52     51.47 o 
   5   0   5     6125.84     6285.66    111.74 o 
   7   0   5     8251.18     7425.08    416.49 o 
   9   0   5    17426.99    17646.59    334.15 o 
  11   0   5    18359.10    17617.34    526.28 o 
  13   0   5     2743.83     2403.08    131.99 o 
 -15   1   5       30.97       30.19     54.41 o 
 -14   1   5      503.21      491.31     63.38 o 
 -13   1   5        5.29       61.46     45.83 o 
 -12   1   5     1497.23     1529.19     80.71 o 
 -11   1   5      586.68      553.87     53.78 o 
 -10   1   5     3187.35     3000.30     94.39 o 
  -9   1   5     2948.66     2965.94     71.56 o 
  -8   1   5    14528.74    14070.15    173.00 o 
  -7   1   5     2290.16     2379.63     48.97 o 
  -6   1   5     6096.03     6301.16    174.78 o 
  -5   1   5       77.51      783.40     53.24 o 
  -4   1   5     7419.96     7185.60     94.52 o 
  -3   1   5     2043.94     1896.88     45.98 o 
  -2   1   5      536.66      587.59     24.27 o 
  -1   1   5    18693.55    18693.56    184.55 o 
   0   1   5      494.39      603.79     30.29 o 
   1   1   5      659.79      671.96     26.56 o 
   2   1   5     2072.74     2026.79     64.90 o 
   3   1   5      103.14      168.50     16.66 o 
   5   1   5     1548.93     1681.17     50.43 o 
   6   1   5    27943.14    27696.30    262.18 o 
   7   1   5        7.54       53.35     19.34 o 
   8   1   5     7275.64     6994.36     96.51 o 
   9   1   5       35.27       15.06     18.34 o 
  10   1   5      444.72      464.60     36.13 o 
  11   1   5      570.78      505.37     45.40 o 
  12   1   5        0.63      -15.23     31.67 o 
  13   1   5        1.48      -26.10     38.14 o 
  14   1   5     1386.17     1509.02    104.20 o 
 -15   2   5      750.91      805.92     76.41 o 
 -14   2   5     1044.93     1155.33     81.89 o 
 -13   2   5     5821.16     5767.12    141.02 o 
 -12   2   5     1237.05     1387.20     77.84 o 
 -11   2   5     2887.84     2751.41     78.95 o 
 -10   2   5      813.44      928.39     57.35 o 
  -9   2   5      901.36      937.19     48.21 o 
  -8   2   5       18.96       16.50     24.07 o 
  -7   2   5       47.82       51.32     24.73 o 
  -6   2   5     2435.20     2402.76     71.59 o 
  -5   2   5     4825.60     4523.92     72.37 o 
  -4   2   5    13136.75    13453.97    150.84 o 
  -3   2   5     7179.58     6829.73     87.02 o 
  -2   2   5    16960.16    17427.48    163.02 o 
  -1   2   5     3809.40     4169.14     51.77 o 
   0   2   5     2643.55     2593.51     50.99 o 
   1   2   5     9220.66     9508.23    124.03 o 
   2   2   5    19490.23    19782.79    231.90 o 
   3   2   5    10095.00    10496.83    134.05 o 
   4   2   5     2699.76     3093.00     59.14 o 
   5   2   5     1329.72     1368.84     61.20 o 
   6   2   5      415.46      481.16     27.24 o 
   7   2   5      733.96      890.89     37.14 o 
   8   2   5      691.44      734.22     36.64 o 
   9   2   5      661.72      788.07     40.17 o 
  10   2   5     1282.35     1341.45     60.12 o 
  11   2   5     5645.90     5544.64    121.83 o 
  12   2   5     1533.34     1671.43     77.15 o 
  13   2   5     2566.12     2469.03    110.06 o 
  14   2   5      102.87       98.93     57.61 o 
 -14   3   5       40.76        6.57     49.05 o 
 -13   3   5      160.85      199.56     51.45 o 
 -12   3   5      353.96      280.02     51.28 o 
 -11   3   5      345.38      364.28     44.99 o 
 -10   3   5     3850.49     3744.05     88.02 o 
  -9   3   5     7157.70     7068.01    133.58 o 
  -8   3   5     9833.10     9497.14    217.45 o 
  -7   3   5    13511.87    13051.27    163.59 o 
  -6   3   5     4954.40     4952.88     83.19 o 
  -5   3   5     5325.97     5072.42     80.35 o 
  -4   3   5      735.70      700.74     32.25 o 
  -3   3   5    11048.48    11299.62    147.93 o 
  -2   3   5       70.68      111.20     15.89 o 
  -1   3   5     2836.26     3069.85     46.24 o 
   0   3   5      335.39      372.89     22.34 o 
   1   3   5    19156.04    19452.60    231.30 o 
   2   3   5     6311.33     6963.18    197.97 o 
   3   3   5    17821.93    18385.47    210.72 o 
   4   3   5    13458.33    14450.68    196.73 o 
   5   3   5    13801.61    13876.41    159.49 o 
   6   3   5     4635.85     4483.65     69.27 o 
   7   3   5    10324.72    10212.10    122.36 o 
   8   3   5     1099.79     1032.77     44.33 o 
   9   3   5       61.65       14.47     25.47 o 
  10   3   5      373.79      372.26     45.85 o 
  11   3   5        0.00        8.74     32.01 o 
  12   3   5        0.72       15.49     39.42 o 
  13   3   5      937.63      911.29     85.53 o 
  14   3   5      741.40      784.18    107.62 o 
 -14   4   5     1984.11     2020.96     98.35 o 
 -13   4   5      610.61      990.87     73.76 o 
 -12   4   5     2997.51     2939.93     87.88 o 
 -11   4   5     1378.40     1378.92     75.96 o 
 -10   4   5      560.71      513.07     45.80 o 
  -9   4   5      948.80     1005.27     59.68 o 
  -8   4   5      567.51      524.17     40.03 o 
  -7   4   5       13.27       19.51     24.24 o 
  -6   4   5      264.23      315.65     32.46 o 
  -5   4   5     6869.01     7292.40    105.01 o 
  -4   4   5    16270.32    16147.57    183.34 o 
  -3   4   5    10777.86    11007.97    133.41 o 
  -2   4   5     9505.27     8991.98    100.86 o 
  -1   4   5     3486.15     3459.98     53.43 o 
   0   4   5    34491.68    35621.69    321.01 o 
   1   4   5     7042.45     7440.31     98.18 o 
   2   4   5    14932.86    14732.05    165.39 o 
   3   4   5      312.76      432.35     27.52 o 
   4   4   5      620.25      692.03     29.24 o 
   5   4   5     4823.90     4977.15     82.04 o 
   6   4   5     1183.27     1092.05     44.51 o 
   7   4   5     3093.76     2961.60     60.61 o 
   8   4   5     2171.04     1995.11     54.78 o 
   9   4   5     1743.66     1715.26     63.71 o 
  10   4   5     3858.91     3949.88    170.66 o 
  11   4   5     3588.13     3601.01    125.66 o 
  12   4   5     3478.09     3501.76    128.11 o 
  13   4   5      611.85      801.88     88.55 o 
  14   4   5      323.37      330.69     70.73 o 
 -14   5   5        0.47      -49.67     50.52 o 
 -13   5   5     1195.56     1222.83     72.28 o 
 -12   5   5       19.08       55.47     46.20 o 
 -11   5   5     1557.14     1668.61     73.88 o 
 -10   5   5      299.29      295.74     47.15 o 
  -9   5   5    11445.91    11483.11    172.97 o 
  -8   5   5       13.94       71.75     29.95 o 
  -7   5   5     6859.23     6537.75    109.66 o 
  -6   5   5     1376.32     1340.21     52.92 o 
  -5   5   5      624.96      685.06     39.75 o 
  -4   5   5       17.90      -13.49     21.43 o 
  -3   5   5      894.53     1008.57     35.18 o 
  -2   5   5      669.20      853.58     42.81 o 
  -1   5   5      365.87      297.95     22.95 o 
   0   5   5     1318.23     1550.90     39.93 o 
   1   5   5    12710.12    12720.71    135.26 o 
   2   5   5      480.29      555.03     26.08 o 
   3   5   5     4029.67     3975.46     83.71 o 
   4   5   5     1449.65     1459.98     47.80 o 
   5   5   5     6537.79     6746.03     90.11 o 
   6   5   5      187.43      277.47     30.01 o 
   7   5   5     7398.37     7517.67    102.45 o 
   8   5   5        0.87        0.61     28.00 o 
   9   5   5      123.37      302.39    162.85 o 
  10   5   5       23.12       92.82     89.97 o 
  11   5   5      424.18      722.57    124.81 o 
  12   5   5      189.23      264.90     62.99 o 
  13   5   5       36.32      -11.29     71.97 o 
 -13   6   5       93.80      289.22     50.45 o 
 -12   6   5     5183.65     5303.57    121.22 o 
 -11   6   5        2.62      -17.26     41.02 o 
 -10   6   5      485.89      472.52     48.43 o 
  -9   6   5      245.36      228.31     40.20 o 
  -8   6   5      167.90      212.00     37.35 o 
  -7   6   5       23.12       42.71     36.72 o 
  -6   6   5     2282.35     2231.03     66.79 o 
  -5   6   5       13.94       20.61     30.20 o 
  -3   6   5     1431.21     1570.14     45.93 o 
  -2   6   5    25696.91    26078.79    254.81 o 
  -1   6   5      627.73      638.65     31.85 o 
   0   6   5     9078.01     9385.19    112.81 o 
   1   6   5     1952.05     1916.59     46.91 o 
   2   6   5    11697.64    11548.15    130.38 o 
   3   6   5      211.35      275.90     24.15 o 
   4   6   5      153.88      245.14     24.20 o 
   5   6   5        3.60      -35.40     23.60 o 
   6   6   5      771.46      816.93     47.40 o 
   7   6   5      419.61      411.81     58.33 o 
   8   6   5     2553.68     2509.35    107.27 o 
   9   6   5      547.27      613.19    107.22 o 
  10   6   5     7181.56     7252.89    228.62 o 
  11   6   5      426.62      580.85     74.95 o 
  12   6   5     4268.57     4191.34    148.93 o 
  13   6   5      111.66      162.86     63.97 o 
 -13   7   5       68.17       90.38     47.74 o 
 -12   7   5      305.01      243.11     51.39 o 
 -11   7   5      159.05      110.22     49.51 o 
 -10   7   5       42.83       59.65     38.22 o 
  -9   7   5     4634.22     4352.73    101.68 o 
  -8   7   5     1093.61     1234.78     62.12 o 
  -7   7   5    10115.12    10150.77    154.30 o 
  -6   7   5       98.68      128.74     46.52 o 
  -5   7   5     3935.82     4001.96     87.91 o 
  -4   7   5     1356.67     1381.60     57.32 o 
  -3   7   5     7650.68     7554.05    104.42 o 
  -2   7   5     1611.87     1511.96     48.98 o 
  -1   7   5        0.71       -4.38     22.36 o 
   0   7   5      420.64      433.02     31.92 o 
   1   7   5     9171.07     8830.23    113.31 o 
   2   7   5     1593.06     1723.23     56.46 o 
   3   7   5     6878.08     6974.07     96.67 o 
   4   7   5      644.63      873.48     51.22 o 
   5   7   5    10259.15    10782.92    217.63 o 
   6   7   5     6643.01     6834.97    165.79 o 
   7   7   5    11934.63    11483.41    230.28 o 
   8   7   5      501.68      591.95     70.70 o 
   9   7   5      247.33      303.45     82.54 o 
  10   7   5       67.54       -7.86     55.77 o 
  11   7   5       42.91      142.81    111.33 o 
  12   7   5       42.35       22.31     56.34 o 
 -12   8   5     1305.48     1508.81     92.05 o 
 -11   8   5       69.92       91.59     43.83 o 
 -10   8   5      102.62       53.77     41.18 o 
  -9   8   5      129.25       67.62     40.52 o 
  -8   8   5      250.39      229.79     49.13 o 
  -7   8   5       17.06       13.35     34.52 o 
  -6   8   5       47.32       24.22     33.45 o 
  -5   8   5     1001.16     1101.15     65.84 o 
  -4   8   5     5216.74     5285.58    103.56 o 
  -3   8   5     2251.54     2401.96     62.37 o 
  -2   8   5     8888.42     9130.32    123.06 o 
  -1   8   5      289.63      308.54     34.37 o 
   0   8   5     4379.28     4334.28     79.16 o 
   1   8   5      227.40      300.67     32.25 o 
   2   8   5     2221.17     2196.52     67.71 o 
   3   8   5      116.42      204.93     39.56 o 
   4   8   5     1223.16     1343.27     70.21 o 
   5   8   5       11.69       10.72     38.88 o 
   6   8   5       55.40       40.96     51.26 o 
   7   8   5       76.59      123.30     55.04 o 
   8   8   5     1428.02     1449.58    124.97 o 
   9   8   5      177.35      260.43     64.33 o 
  10   8   5     2752.04     2625.70    155.41 o 
  11   8   5     2254.11     2501.21    126.66 o 
 -11   9   5      808.67      824.35     76.96 o 
 -10   9   5     2218.45     2363.43    101.12 o 
  -9   9   5     2541.03     2737.51    103.16 o 
  -8   9   5     8397.74     7939.48    216.11 o 
  -7   9   5      828.82     1101.72    103.85 o 
  -6   9   5      673.79      786.71     58.73 o 
  -5   9   5        3.26        7.83     32.83 o 
  -4   9   5     1534.06     2084.06    204.29 o 
  -3   9   5      238.81      334.01     41.22 o 
  -2   9   5      549.80      564.71     46.25 o 
  -1   9   5       15.14       38.10     29.57 o 
   0   9   5     1830.25     1761.68     66.99 o 
   1   9   5      616.68      703.02     52.46 o 
   2   9   5     5340.63     5104.37    103.43 o 
   3   9   5      483.12      546.88     54.26 o 
   4   9   5     2497.47     2734.02    120.57 o 
   5   9   5     1901.00     1849.75    102.49 o 
   6   9   5     5619.41     5433.50    159.10 o 
   7   9   5     1369.57     1558.57    107.02 o 
   8   9   5     1889.65     1797.23    106.62 o 
   9   9   5      304.20      288.19     69.22 o 
  10   9   5       96.92       83.13     78.87 o 
 -10  10   5       34.23       30.58     60.27 o 
  -9  10   5      305.51      266.64     79.14 o 
  -8  10   5      125.08      163.46     49.58 o 
  -7  10   5       58.49       19.28     34.20 o 
  -6  10   5      711.00      812.82     83.95 o 
  -5  10   5     1675.71     1505.86    104.06 o 
  -4  10   5      210.57      375.90     50.48 o 
  -3  10   5     8044.83     8059.10    140.57 o 
  -2  10   5      565.86      728.22     62.81 o 
  -1  10   5     2017.58     1970.81     74.31 o 
   0  10   5      623.32      753.93     54.91 o 
   1  10   5     9339.63     8926.96    147.25 o 
   2  10   5       50.30      197.77     50.71 o 
   3  10   5     1325.99     1384.64     80.21 o 
   4  10   5      217.38      169.82     61.61 o 
   5  10   5     1724.06     1664.10    107.35 o 
   6  10   5      318.82      207.39     64.16 o 
   7  10   5     1079.12     1080.40    153.87 o 
   8  10   5      391.64      432.71     78.45 o 
   9  10   5     1984.75     1915.86    120.63 o 
  -8  11   5     4114.62     3850.99    126.29 o 
  -7  11   5      550.18      717.81     72.75 o 
  -6  11   5     2189.32     2047.22    157.49 o 
  -5  11   5      224.90      210.26     49.60 o 
  -4  11   5     2074.18     2089.40    209.92 o 
  -3  11   5       24.88      205.20    121.07 o 
  -2  11   5     1482.75     1523.11     85.63 o 
  -1  11   5      834.27      693.54     55.67 o 
   0  11   5     2403.06     2201.49     88.11 o 
   1  11   5       50.22      140.66     45.52 o 
   2  11   5     4273.05     4338.84    127.92 o 
   3  11   5      556.23      672.78     80.58 o 
   4  11   5     2816.58     2721.56    154.70 o 
   5  11   5      528.98      750.90    159.77 o 
   6  11   5     5228.51     4940.86    166.07 o 
   7  11   5        0.78      152.63     70.05 o 
   8  11   5     1521.72     1744.65    127.47 o 
  -6  12   5        0.09       27.59     64.69 o 
  -5  12   5     2198.33     1943.27    125.01 o 
  -4  12   5      570.51      817.29    122.37 o 
  -3  12   5     3788.32     3749.54    145.98 o 
  -2  12   5        3.98      287.54    177.91 o 
  -1  12   5     2381.19     2176.32    110.97 o 
   0  12   5      142.25      271.05     67.04 o 
   1  12   5      999.85     1135.93     81.47 o 
   2  12   5      524.09      504.15     73.93 o 
   3  12   5      654.36      686.58     85.35 o 
   4  12   5      432.10      322.84     73.75 o 
   5  12   5      344.96      280.21     74.59 o 
   6  12   5       11.80      102.80     71.78 o 
  -3  13   5     1063.07     1222.36    143.46 o 
  -2  13   5       69.70      142.76     82.49 o 
  -1  13   5      192.46      144.26     81.33 o 
   0  13   5     1447.75     1325.58    104.80 o 
   1  13   5     1550.59     1815.24    113.95 o 
   2  13   5     1506.56     1666.29    115.49 o 
   3  13   5      422.16      689.62     88.63 o 
 -14   0   6     4535.07     4484.71    183.19 o 
 -12   0   6     4187.45     4069.89    160.40 o 
 -10   0   6     1571.76     1486.16     99.94 o 
  -8   0   6      596.32      619.46     44.16 o 
  -6   0   6    10438.54    10468.04    164.37 o 
  -4   0   6   100511.46   103900.58   1551.07 o 
  -2   0   6   108868.77   105326.48   2184.90 o 
   0   0   6     6868.97     6334.17     96.36 o 
   2   0   6    16067.86    15843.64    285.25 o 
   4   0   6    15675.18    16413.98    227.35 o 
   6   0   6     1462.91     1219.86     56.73 o 
   8   0   6    17925.29    17143.54    317.66 o 
  10   0   6     7396.06     6255.22    484.15 o 
  14   0   6      331.98      291.59    110.62 o 
 -15   1   6       50.56      -23.31     51.55 o 
 -14   1   6       96.88      116.76     50.75 o 
 -13   1   6      526.13      486.81     61.69 o 
 -12   1   6       44.14       95.30     44.49 o 
 -11   1   6     1201.49     1195.61     69.74 o 
 -10   1   6       37.50       58.49     29.14 o 
  -9   1   6    11625.16    11511.78    155.32 o 
  -8   1   6      198.23      284.01     23.94 o 
  -7   1   6    12067.54    11993.56    132.89 o 
  -6   1   6      779.06      955.49     43.63 o 
  -5   1   6     7131.97     6840.40     83.86 o 
  -4   1   6      839.40      910.03     36.99 o 
  -3   1   6     4999.79     4764.05     92.82 o 
  -1   1   6     8431.38     8346.75    105.38 o 
   0   1   6    12150.90    12478.76    117.75 o 
   1   1   6    13939.42    13329.78    156.90 o 
   2   1   6     6416.74     6439.29    118.07 o 
   3   1   6     2607.25     2554.81     79.22 o 
   4   1   6      163.52      295.02     19.99 o 
   6   1   6     2751.25     2832.48     59.89 o 
   7   1   6    10988.87    11017.75    140.05 o 
   8   1   6     3919.87     3655.98     68.18 o 
   9   1   6      757.32      826.00     44.41 o 
  10   1   6     1866.50     1707.38     62.10 o 
  11   1   6        4.21      -13.47     32.81 o 
  12   1   6       99.24      101.83     36.38 o 
  13   1   6      532.72      518.84     67.84 o 
  14   1   6      560.50      603.57     78.15 o 
 -15   2   6      478.33      488.59     68.58 o 
 -14   2   6     1501.09     1766.49     95.92 o 
 -13   2   6     1110.06     1186.69     78.15 o 
 -12   2   6     2236.25     2152.86     89.07 o 
 -11   2   6      116.07       88.76     33.87 o 
 -10   2   6       28.53        8.28     28.40 o 
  -9   2   6      106.07       45.58     28.02 o 
  -8   2   6      135.15      138.67     27.95 o 
  -7   2   6       35.65       19.91     21.51 o 
  -6   2   6     4469.16     4448.43     86.49 o 
  -5   2   6     1137.56     1018.26     42.38 o 
  -4   2   6    12378.03    11978.87    138.65 o 
  -3   2   6     1329.36     1436.04     56.12 o 
  -2   2   6      186.71      137.38     15.26 o 
  -1   2   6     1587.56     1706.17     33.29 o 
   0   2   6    65246.90    65366.30    695.61 o 
   1   2   6    18238.90    18549.64    219.15 o 
   2   2   6     8251.33     8591.40    166.32 o 
   3   2   6        1.64       41.35     16.17 o 
   4   2   6       89.85      146.00     44.16 o 
   5   2   6      102.07       89.28     17.27 o 
   6   2   6      828.26      839.23     48.79 o 
   7   2   6       36.13       31.37     20.55 o 
   8   2   6     2773.95     2671.20     60.53 o 
   9   2   6     1960.84     2001.10     57.43 o 
  10   2   6     6096.32     6100.62     98.43 o 
  11   2   6     2680.91     2811.17     80.20 o 
  12   2   6     2745.14     2824.83    111.34 o 
  13   2   6     1079.69     1201.78     90.37 o 
  14   2   6     1920.27     2159.85    139.70 o 
 -14   3   6      831.90      875.81     75.90 o 
 -13   3   6     1322.87     1286.23     81.15 o 
 -12   3   6      894.61     1179.40    107.37 o 
 -11   3   6      739.58      825.06     53.94 o 
 -10   3   6     9267.79     9018.21    148.35 o 
  -9   3   6     6326.16     6443.08    148.69 o 
  -8   3   6    18194.95    17598.61    237.28 o 
  -7   3   6     4861.22     4849.18     86.93 o 
  -6   3   6     2908.32     2872.89     63.46 o 
  -5   3   6     2122.36     1975.83     55.74 o 
  -4   3   6     3518.52     3706.17     77.73 o 
  -3   3   6     1815.35     1845.98     56.37 o 
  -2   3   6     7122.07     7317.19     90.88 o 
  -1   3   6      895.48     1083.63     30.54 o 
   0   3   6    19621.20    19517.71    203.38 o 
   1   3   6     4507.07     4337.02     77.97 o 
   2   3   6    21731.28    21636.05    258.53 o 
   3   3   6     4924.92     4884.24     88.49 o 
   4   3   6    13045.97    13076.37    172.02 o 
   5   3   6    10547.87    10284.89    143.04 o 
   6   3   6    13741.96    14133.26    152.20 o 
   7   3   6     4621.23     4617.38     74.76 o 
   8   3   6        8.93        1.13     22.50 o 
   9   3   6       59.05       46.06     25.96 o 
  10   3   6       14.78       27.08     31.52 o 
  11   3   6       15.14       16.29     36.56 o 
  12   3   6      268.11      305.91     86.74 o 
  13   3   6      300.62      231.70     61.58 o 
  14   3   6     2449.70     2283.63    146.68 o 
 -14   4   6      437.44      510.30     65.35 o 
 -13   4   6     5579.59     5363.88    138.42 o 
 -12   4   6      813.13      833.75     58.73 o 
 -11   4   6     1035.82     1074.93     69.57 o 
 -10   4   6      648.20      686.16     63.64 o 
  -9   4   6      109.46       59.52     31.53 o 
  -8   4   6        9.25       13.45     26.42 o 
  -7   4   6       18.14       54.86     25.99 o 
  -6   4   6     5060.98     5009.44     99.17 o 
  -5   4   6     9721.87     9280.00    124.25 o 
  -4   4   6     6280.55     5796.48    132.74 o 
  -3   4   6    11290.56    10989.06    119.21 o 
  -2   4   6     5552.13     5257.38     70.12 o 
  -1   4   6     3841.90     3501.17     53.89 o 
   0   4   6     1861.15     1871.61     38.41 o 
   1   4   6     9087.87     9049.36    113.64 o 
   2   4   6     1163.31     1180.41     49.04 o 
   3   4   6      126.70      139.43     27.36 o 
   4   4   6       76.75       21.29     44.22 o 
   5   4   6     1215.28     1200.76     38.11 o 
   6   4   6     1372.07     1289.62     46.46 o 
   7   4   6      685.09      681.14     34.75 o 
   8   4   6     1361.17     1266.29     48.24 o 
   9   4   6     2166.50     2065.25     77.72 o 
  10   4   6     1697.18     1986.30    121.57 o 
  11   4   6     7024.42     7028.96    174.89 o 
  12   4   6      674.06      794.87     78.96 o 
  13   4   6      540.53      495.73     74.87 o 
  14   4   6      276.40      336.70     72.03 o 
 -14   5   6      296.16      409.75     65.66 o 
 -13   5   6       10.98      133.11     47.29 o 
 -12   5   6      537.19      806.81    104.07 o 
 -11   5   6        7.61       28.94     36.69 o 
 -10   5   6     3058.68     3121.12    104.75 o 
  -9   5   6        2.47       69.20     32.88 o 
  -8   5   6     8055.50     8151.54    129.98 o 
  -7   5   6     2612.93     2596.93     70.81 o 
  -6   5   6       94.18       96.23     28.14 o 
  -5   5   6      287.48      279.13     31.39 o 
  -4   5   6     2129.13     2006.52     64.70 o 
  -3   5   6        0.33       -5.99     17.17 o 
  -2   5   6     3759.53     3710.78     60.81 o 
  -1   5   6      220.33      225.91     22.00 o 
   0   5   6     1617.58     1509.48     46.68 o 
   1   5   6      102.33       57.18     21.81 o 
   2   5   6     2312.29     2253.40     53.76 o 
   3   5   6       86.30      117.91     31.33 o 
   4   5   6     6680.82     6830.76    100.70 o 
   5   5   6       28.91       67.90     20.89 o 
   6   5   6    16867.38    16800.54    202.59 o 
   7   5   6        1.44       17.17     24.67 o 
   8   5   6     2551.82     2546.28    103.79 o 
   9   5   6       47.83       24.96     46.85 o 
  10   5   6     2750.67     2540.38    111.58 o 
  11   5   6        5.12      114.30     63.51 o 
  12   5   6      139.81      300.67     94.56 o 
  13   5   6        4.71       97.39    103.53 o 
 -13   6   6     5112.17     5113.53    124.18 o 
 -12   6   6      223.94      356.19     49.47 o 
 -11   6   6     1106.69     1072.79     74.46 o 
 -10   6   6      280.21      227.49     42.29 o 
  -9   6   6        9.29      -12.46     32.96 o 
  -8   6   6     1324.10     1200.74     59.97 o 
  -7   6   6       59.20       60.90     31.29 o 
  -6   6   6      727.34      893.33    105.49 o 
  -5   6   6     7436.29     7457.71    131.95 o 
  -4   6   6     1935.71     2073.99     54.86 o 
  -3   6   6    11654.27    11303.21    132.36 o 
  -2   6   6     1639.54     1720.21     47.33 o 
  -1   6   6     3927.38     3911.78     66.44 o 
   0   6   6     1380.31     1449.54     43.17 o 
   1   6   6     9870.61     9769.21    115.57 o 
   2   6   6      152.80      142.49     27.68 o 
   3   6   6     1329.21     1288.94     49.20 o 
   4   6   6      434.32      394.99     36.85 o 
   5   6   6      337.31      300.03     31.75 o 
   6   6   6     1071.22     1093.10     63.34 o 
   7   6   6     1446.68     1388.01     87.69 o 
   8   6   6      152.85      158.75     54.41 o 
   9   6   6     6936.60     6938.62    176.33 o 
  10   6   6      204.83      315.12     62.57 o 
  11   6   6     6501.83     6264.13    186.94 o 
  12   6   6       79.94      142.39     61.59 o 
  13   6   6     1190.56     1141.08    101.80 o 
 -12   7   6      626.53      480.01     62.75 o 
 -11   7   6      234.59      201.72     46.55 o 
 -10   7   6     4804.95     4659.26    109.91 o 
  -9   7   6      895.19      976.45     60.18 o 
  -8   7   6     9671.41     9433.26    151.14 o 
  -7   7   6      849.56     1036.73     92.93 o 
  -6   7   6     8260.64     8370.75    288.34 o 
  -5   7   6      540.95      605.38     52.19 o 
  -4   7   6     5116.81     5145.38     97.75 o 
  -3   7   6     2035.14     1958.36     54.21 o 
  -2   7   6      340.45      399.00     31.46 o 
  -1   7   6     1334.18     1377.96     47.27 o 
   0   7   6     9470.17     9017.68    115.26 o 
   1   7   6     3155.09     3312.07     64.78 o 
   2   7   6     7729.03     7656.90    117.86 o 
   3   7   6       13.28       54.26     28.59 o 
   4   7   6     9509.29    10451.89    342.78 o 
   5   7   6     1499.88     1852.37     98.47 o 
   6   7   6     9997.14    10264.04    175.54 o 
   7   7   6      243.88      296.71     59.29 o 
   8   7   6      308.71      333.44     62.97 o 
   9   7   6       13.71      -69.42     48.56 o 
  10   7   6      164.81      108.28     60.09 o 
  11   7   6      150.02       59.25     60.98 o 
  12   7   6      323.69      302.05    110.63 o 
 -12   8   6      774.38      905.66     79.00 o 
 -11   8   6      515.79      509.33     57.11 o 
 -10   8   6        2.66      -29.44     40.12 o 
  -9   8   6      286.27      237.22     45.46 o 
  -8   8   6        2.15      -30.45     50.34 o 
  -7   8   6        1.04       -5.31     34.35 o 
  -6   8   6      550.98      642.60     49.90 o 
  -5   8   6     1352.04     1406.26     62.30 o 
  -4   8   6     4262.62     4379.08     94.75 o 
  -3   8   6    11347.35    11357.59    143.41 o 
  -2   8   6       90.45       90.15     28.73 o 
  -1   8   6     2502.42     2239.19     60.00 o 
   0   8   6     1796.78     1933.26     55.98 o 
   1   8   6     1166.48     1204.55     56.26 o 
   2   8   6     4462.27     4392.50     91.34 o 
   3   8   6      637.14      687.54     55.84 o 
   4   8   6      334.16      441.09     51.15 o 
   5   8   6      148.40      159.59     45.22 o 
   6   8   6      147.34       98.57     53.56 o 
   7   8   6     1363.02     1470.26    148.82 o 
   8   8   6      110.75      140.81     58.53 o 
   9   8   6     3313.91     3460.35    210.00 o 
  10   8   6     2437.30     2460.11    122.84 o 
  11   8   6     2500.12     2541.84    127.41 o 
 -11   9   6      753.82      905.45    104.11 o 
 -10   9   6      829.85      924.18     76.19 o 
  -9   9   6     5910.54     5792.68    126.50 o 
  -8   9   6      951.62     1131.47     66.72 o 
  -7   9   6     1729.10     1611.56     72.10 o 
  -6   9   6      218.23      157.51     43.81 o 
  -5   9   6      179.95      270.73     47.98 o 
  -4   9   6      591.16      682.17     52.18 o 
  -3   9   6     1161.90     1242.56     61.64 o 
  -2   9   6      166.61      185.00     32.63 o 
  -1   9   6     1495.06     1498.88     64.76 o 
   0   9   6      137.05      178.14     38.85 o 
   1   9   6     5916.66     5683.59    109.52 o 
   2   9   6     1437.57     1646.60     75.76 o 
   3   9   6     5930.62     5988.77    131.10 o 
   4   9   6     4191.77     4484.88    115.91 o 
   5   9   6     3530.66     3850.86    134.27 o 
   6   9   6      987.13     1231.94    103.35 o 
   7   9   6     3055.70     2894.74    125.24 o 
   8   9   6      961.04     1051.08     95.05 o 
   9   9   6       57.46       40.95     61.14 o 
  10   9   6       43.26      -14.13     61.47 o 
 -10  10   6       75.14       10.71     52.09 o 
  -9  10   6       25.27       -7.63     50.00 o 
  -8  10   6      253.40      266.84     56.49 o 
  -7  10   6      117.05      111.64     43.31 o 
  -6  10   6     1177.35     1135.80     68.15 o 
  -5  10   6      235.00      302.57     46.18 o 
  -4  10   6     7719.21     7775.94    159.86 o 
  -3  10   6      398.86      553.03     61.13 o 
  -2  10   6     3642.87     3763.64    154.50 o 
  -1  10   6     1742.52     1990.66     75.21 o 
   0  10   6     6725.77     6637.31    124.62 o 
   1  10   6       39.51      229.77     67.75 o 
   2  10   6     5662.01     5483.17    177.85 o 
   3  10   6      449.78      576.88     60.46 o 
   4  10   6      698.57      781.05     83.30 o 
   5  10   6      481.61      439.67     73.77 o 
   6  10   6      796.99      919.01     91.18 o 
   7  10   6      319.69      332.77     72.70 o 
   8  10   6     1127.74     1130.13    103.80 o 
   9  10   6      195.41      244.44     73.81 o 
  -8  11   6      264.11      519.81     66.63 o 
  -7  11   6     2390.66     2318.39    121.83 o 
  -6  11   6     1446.46     1271.91    149.10 o 
  -5  11   6     2103.51     2137.93     96.99 o 
  -4  11   6      226.93      272.01     66.96 o 
  -3  11   6     1382.17     1472.46     87.87 o 
  -2  11   6      104.25      208.47     52.33 o 
  -1  11   6       62.27       45.67     65.32 o 
   0  11   6        8.78      111.76     44.96 o 
   1  11   6     4910.95     4781.55    222.93 o 
   2  11   6      698.93     1332.00    130.87 o 
   3  11   6     2089.86     1992.95    109.83 o 
   4  11   6      597.60      893.34    114.28 o 
   5  11   6     3576.20     3577.84    142.15 o 
   6  11   6       91.02      261.55     72.52 o 
   7  11   6     1680.64     1649.45    172.49 o 
   8  11   6       72.28       61.42     71.88 o 
  -6  12   6      572.96      584.21     87.09 o 
  -5  12   6      162.86      185.57     69.67 o 
  -4  12   6     3125.35     2906.50    208.18 o 
  -3  12   6        0.20      165.47     85.00 o 
  -2  12   6     1887.35     1728.89    106.51 o 
  -1  12   6      203.84      537.38    155.84 o 
   0  12   6     2216.45     2279.37    125.87 o 
   1  12   6     1039.41     1157.73     85.70 o 
   2  12   6     1994.10     1808.51     91.76 o 
   3  12   6       51.17       94.37     66.06 o 
   4  12   6        6.43      -23.06     59.59 o 
   5  12   6        0.21      -73.99     60.23 o 
   6  12   6      244.21      226.77     77.78 o 
  -3  13   6      183.45      402.06    188.11 o 
  -2  13   6        2.03       63.66     78.60 o 
  -1  13   6      450.85      529.63    104.74 o 
   0  13   6     2099.58     2237.30    120.57 o 
   1  13   6     1853.95     1790.78    144.61 o 
   2  13   6     1041.83     1242.76    104.62 o 
   3  13   6     2255.90     2198.33    140.71 o 
 -15   0   7     3941.38     3996.86    181.71 o 
 -13   0   7     6138.19     6234.13    206.09 o 
 -11   0   7     1367.62     1482.76    107.53 o 
  -9   0   7        3.85      -31.19     40.94 o 
  -7   0   7     4456.83     5370.58    122.70 o 
  -5   0   7    62234.27    61983.14    767.58 o 
  -3   0   7    36803.89    37083.55    464.86 o 
   1   0   7     7578.66     7479.41    132.40 o 
   3   0   7       73.58      128.46     22.63 o 
   5   0   7       73.54       38.53     25.18 o 
   7   0   7     2154.85     2025.27     72.98 o 
   9   0   7    13903.52    13228.12    271.49 o 
  11   0   7     2415.50     2276.17     92.85 o 
  13   0   7     1777.75     1634.61    163.84 o 
 -15   1   7       84.93        9.17     54.01 o 
 -14   1   7      608.63      546.25     74.62 o 
 -13   1   7      120.05      152.09     49.93 o 
 -12   1   7     2059.54     1991.57     98.51 o 
 -11   1   7      168.10      227.12     46.92 o 
 -10   1   7     7009.91     6861.85    135.32 o 
  -9   1   7      504.00      546.57     39.05 o 
  -8   1   7     7011.54     6900.49    115.96 o 
  -7   1   7     1275.78     1285.34     40.32 o 
  -6   1   7    11769.90    11949.11    141.36 o 
  -5   1   7      144.51      141.11     22.83 o 
  -4   1   7     8567.24     8339.31    116.04 o 
  -3   1   7     1461.47     1305.17     41.08 o 
  -2   1   7     1840.82     1881.57     61.35 o 
  -1   1   7      239.59      258.29     17.55 o 
   0   1   7    14953.41    14641.85    170.20 o 
   1   1   7     1063.22      855.85     35.88 o 
   2   1   7     2185.57     1998.61     42.63 o 
   3   1   7     2467.76     2555.44    165.66 o 
   4   1   7    17451.16    16691.32    164.69 o 
   5   1   7    10640.86    10791.34    187.08 o 
   6   1   7    26140.51    25611.60    424.70 o 
   7   1   7       37.50       29.08     19.48 o 
   8   1   7     1711.08     1628.91     55.43 o 
   9   1   7       18.55      -14.17     19.92 o 
  10   1   7      209.99      197.47     29.90 o 
  11   1   7        0.02      -33.59     22.39 o 
  12   1   7      731.17      795.31     61.45 o 
  13   1   7      617.87      655.83     71.93 o 
  14   1   7     2369.02     2271.95    136.81 o 
 -14   2   7      816.42      823.00     73.24 o 
 -13   2   7     2548.27     2491.31     98.19 o 
 -12   2   7     1013.82     1071.81     71.24 o 
 -11   2   7      309.18      281.61     47.67 o 
 -10   2   7      478.19      440.41     41.27 o 
  -9   2   7     2352.88     2240.66     66.56 o 
  -8   2   7        0.62        9.16     25.92 o 
  -7   2   7       24.36       11.46     21.85 o 
  -6   2   7     3650.39     3441.71     77.28 o 
  -5   2   7     3054.07     2812.00     57.68 o 
  -4   2   7     7145.32     7214.54     95.97 o 
  -3   2   7     7028.29     6613.01    139.55 o 
  -2   2   7    10404.63    10245.23    106.43 o 
  -1   2   7    10772.97    10339.26    105.54 o 
   0   2   7     5438.54     4923.60     66.55 o 
   1   2   7    25085.53    24514.06    282.64 o 
   2   2   7     2620.16     2476.45     58.46 o 
   3   2   7     4943.73     5071.90     73.69 o 
   4   2   7     9345.61     9987.60    137.20 o 
   5   2   7        1.61        8.91     12.67 o 
   6   2   7      159.24      159.07     28.09 o 
   7   2   7     2041.91     2004.50     51.64 o 
   8   2   7     4263.75     4252.67     75.46 o 
   9   2   7     1972.88     1885.31     57.63 o 
  10   2   7     2264.69     2360.58     64.55 o 
  11   2   7     5186.74     5294.68    121.49 o 
  12   2   7     1729.85     1866.18     87.65 o 
  13   2   7     1515.66     1492.24    123.63 o 
  14   2   7       41.87       29.56     69.09 o 
 -14   3   7      113.76      141.94     53.90 o 
 -13   3   7      446.51      569.65     63.77 o 
 -12   3   7     2201.03     2415.06     94.72 o 
 -11   3   7     2417.43     2591.54     79.40 o 
 -10   3   7     1819.25     2024.98     69.73 o 
  -9   3   7    11616.31    11355.61    196.39 o 
  -8   3   7     5796.71     5859.86    114.85 o 
  -7   3   7     3034.67     2887.49     68.08 o 
  -6   3   7     2245.55     2089.77     58.99 o 
  -5   3   7     1167.27     1207.05     44.11 o 
  -4   3   7     4154.77     4018.52     68.77 o 
  -3   3   7      125.45      129.71     17.36 o 
  -2   3   7     2504.26     2611.51     49.25 o 
  -1   3   7     2038.72     1930.32     37.78 o 
   0   3   7    12398.94    12216.94    137.87 o 
   1   3   7     8456.20     8732.56    125.56 o 
   2   3   7    10872.81    10598.43    147.11 o 
   3   3   7    12744.73    13681.24    347.83 o 
   4   3   7    13186.18    13541.23    158.68 o 
   5   3   7     3465.50     3367.33     73.80 o 
   6   3   7     4658.68     4431.87     69.66 o 
   7   3   7     1929.38     1874.87     50.61 o 
   8   3   7       25.69       23.41     23.46 o 
   9   3   7        2.58       -0.93     27.81 o 
  10   3   7        0.41       21.29     35.39 o 
  11   3   7       12.56      -28.01     45.03 o 
  12   3   7      242.75      261.74     59.47 o 
  13   3   7     1021.97     1092.98     90.28 o 
  14   3   7      981.00     1007.43    114.66 o 
 -14   4   7     3387.97     3666.32    208.82 o 
 -13   4   7     1090.58     1259.69     83.42 o 
 -12   4   7     3112.59     3114.93     91.08 o 
 -11   4   7     1134.33     1135.59     73.51 o 
 -10   4   7       50.46       83.91     37.53 o 
  -9   4   7       35.85      -16.97     29.20 o 
  -8   4   7      369.45      383.38     38.27 o 
  -7   4   7     3060.19     2999.01     72.20 o 
  -6   4   7     6381.43     6048.07     98.98 o 
  -5   4   7    13017.00    12360.49    154.05 o 
  -3   4   7     1164.61     1062.69     37.43 o 
  -2   4   7     4933.76     5031.00     68.80 o 
  -1   4   7     7555.76     7460.83     88.40 o 
   0   4   7    25197.88    25417.20    263.75 o 
   1   4   7      714.79      874.95     43.38 o 
   2   4   7     2078.58     2217.21     89.06 o 
   3   4   7      722.36      748.70     48.06 o 
   4   4   7      139.06      144.38     30.65 o 
   5   4   7     3015.23     3011.28     64.29 o 
   6   4   7     1955.78     1822.95     51.75 o 
   7   4   7     1046.50     1085.99     49.36 o 
   8   4   7     3256.19     3018.66     74.51 o 
   9   4   7     1486.72     1517.98     89.63 o 
  10   4   7     9746.12     9572.61    205.35 o 
  11   4   7      841.63      968.53     81.26 o 
  12   4   7     1470.69     1506.22    100.32 o 
  13   4   7        2.66        7.21     61.77 o 
 -14   5   7       11.48       -5.70     52.75 o 
 -13   5   7       62.22       85.19     52.23 o 
 -12   5   7       29.05       83.41     43.98 o 
 -11   5   7     2987.90     3239.02    123.16 o 
 -10   5   7        5.85       67.20     34.97 o 
  -9   5   7     5873.49     5865.40    112.07 o 
  -8   5   7      493.59      524.44     43.00 o 
  -7   5   7     7727.46     7564.49    121.13 o 
  -6   5   7     5420.44     5481.51    105.91 o 
  -5   5   7     5742.09     5479.50     93.90 o 
  -4   5   7       40.24       49.25     30.03 o 
  -3   5   7     8229.78     8061.10    100.09 o 
  -2   5   7       11.44       15.28     18.37 o 
  -1   5   7      737.32      837.08     33.77 o 
   0   5   7        5.45       -6.12     16.15 o 
   1   5   7     4547.62     4503.73     76.51 o 
   2   5   7       18.91       43.43     26.45 o 
   3   5   7    12060.60    12389.67    179.08 o 
   4   5   7      511.63      705.25     47.62 o 
   5   5   7    25059.02    24856.15    316.26 o 
   6   5   7      423.87      415.65     45.14 o 
   7   5   7     3744.64     3845.23     96.74 o 
   8   5   7      635.23      574.88     65.28 o 
   9   5   7      765.38      732.96     74.01 o 
  10   5   7        1.17      -26.79     48.83 o 
  11   5   7        6.87      -23.75     51.58 o 
  12   5   7      156.25      157.12     68.02 o 
  13   5   7     2135.67     2240.23    118.76 o 
 -13   6   7      532.79      672.05     60.85 o 
 -12   6   7     1636.09     1879.83     81.81 o 
 -11   6   7        4.38      -30.35     41.33 o 
 -10   6   7      144.76      218.07     41.71 o 
  -9   6   7      187.45      150.57     38.83 o 
  -8   6   7      427.25      482.28     44.71 o 
  -7   6   7       15.13       44.30     30.77 o 
  -6   6   7     5481.71     5392.23    100.81 o 
  -5   6   7     2743.44     2680.88     94.84 o 
  -4   6   7    16177.77    16134.81    174.51 o 
  -3   6   7      620.93      685.11     34.25 o 
  -2   6   7    12322.32    12267.71    139.88 o 
  -1   6   7     1139.67     1237.10     41.79 o 
   0   6   7     7406.72     7149.76     93.95 o 
   1   6   7     2243.13     2409.49     61.77 o 
   2   6   7     2260.08     2583.11    210.65 o 
   3   6   7     2189.57     2253.57     74.05 o 
   4   6   7     1472.97     1342.49     63.60 o 
   5   6   7      163.87      163.27     38.68 o 
   6   6   7     2280.45     2195.23     80.80 o 
   7   6   7        6.68      -15.01     44.47 o 
   8   6   7     9955.42     9589.40    207.81 o 
   9   6   7       47.08       58.98     51.87 o 
  10   6   7     7280.07     7367.26    188.32 o 
  11   6   7       23.02      110.77     59.16 o 
  12   6   7     2722.34     2713.78    127.07 o 
 -12   7   7       31.21      134.89     52.17 o 
 -11   7   7     3142.51     3378.75    114.11 o 
 -10   7   7      589.40      753.43     57.68 o 
  -9   7   7     8427.26     8247.70    144.30 o 
  -8   7   7     1257.13     1404.39     68.78 o 
  -7   7   7     5744.90     5511.68    109.77 o 
  -6   7   7       11.98       89.84     56.76 o 
  -5   7   7     2293.80     2225.87     90.92 o 
  -4   7   7      240.25      240.51     36.05 o 
  -3   7   7       29.48       -4.79     23.60 o 
  -2   7   7        2.62        1.55     22.81 o 
  -1   7   7     8650.07     8456.68    111.32 o 
   0   7   7     1696.58     1634.68     49.21 o 
   1   7   7     5940.09     5608.54     98.52 o 
   2   7   7       19.98       20.89     27.68 o 
   3   7   7     4960.77     4856.58    108.44 o 
   4   7   7      319.83      371.09     46.03 o 
   5   7   7     4830.95     4854.92    114.66 o 
   6   7   7     1258.40     1307.77     88.98 o 
   7   7   7     1885.58     1919.47    101.20 o 
   8   7   7      102.40       50.08     53.40 o 
   9   7   7       29.85      -76.47     50.98 o 
  10   7   7      529.85      514.31     78.04 o 
  11   7   7        7.39        3.95     59.52 o 
  12   7   7       42.01       58.56     63.46 o 
 -12   8   7     1565.40     1677.88     99.57 o 
 -11   8   7       13.00      -60.99     40.94 o 
 -10   8   7       62.14       34.93     41.36 o 
  -9   8   7      311.14      291.57     47.71 o 
  -8   8   7      164.04      125.26     46.63 o 
  -7   8   7      187.05      142.86     38.75 o 
  -6   8   7     1332.35     1335.93     74.67 o 
  -5   8   7      358.79      392.23     42.56 o 
  -4   8   7     4971.91     4875.37    118.78 o 
  -3   8   7     1121.71     1086.45     55.46 o 
  -2   8   7     5279.52     5172.73     89.22 o 
  -1   8   7     2445.22     2476.88     72.21 o 
   0   8   7     1684.31     1580.52     85.14 o 
   1   8   7    11295.49    10921.04    155.58 o 
   2   8   7      877.78      904.56    104.99 o 
   3   8   7     1961.79     1941.29    191.88 o 
   4   8   7        0.40      -57.38     38.26 o 
   5   8   7      774.59      729.71     86.09 o 
   6   8   7       53.49       56.79     52.88 o 
   7   8   7      110.13       58.19     55.20 o 
   8   8   7     3392.91     3144.41    129.04 o 
   9   8   7     3504.93     3644.39    140.95 o 
  10   8   7     2704.32     2599.07    126.92 o 
  11   8   7     1905.62     2258.58    175.35 o 
 -11   9   7      160.07      275.95     61.23 o 
 -10   9   7     4030.94     3944.29    124.51 o 
  -9   9   7     1227.21     1425.65     75.80 o 
  -8   9   7     2738.29     2758.07     89.18 o 
  -7   9   7     1092.86     1062.29     64.54 o 
  -6   9   7      154.28      218.81     41.91 o 
  -5   9   7     4599.64     4608.37    103.94 o 
  -4   9   7      674.98      801.50     55.67 o 
  -3   9   7       10.52       13.63     40.33 o 
  -2   9   7      137.40      147.08     35.60 o 
  -1   9   7        7.39      -29.15     32.87 o 
   0   9   7     2823.58     2646.83     78.02 o 
   1   9   7     1687.17     2079.06     90.02 o 
   2   9   7     2515.27     3047.42    287.41 o 
   3   9   7     4572.58     4842.20    125.71 o 
   4   9   7     4651.03     4881.12    176.57 o 
   5   9   7     3835.63     3904.15    142.13 o 
   6   9   7     2220.29     2319.13    126.53 o 
   7   9   7     1566.63     1682.17    111.82 o 
   8   9   7      272.46      193.97     67.59 o 
   9   9   7      104.95      154.05     65.47 o 
  10   9   7      147.27      186.01     70.84 o 
  -9  10   7        0.29        1.73     44.66 o 
  -8  10   7      778.98      738.79     63.56 o 
  -7  10   7     1924.13     1965.53     93.12 o 
  -6  10   7        0.58       82.92     40.72 o 
  -5  10   7     4733.30     5003.19    130.51 o 
  -4  10   7      507.27      694.03     65.54 o 
  -3  10   7     3657.53     3620.25    116.11 o 
  -2  10   7     1659.97     1727.35     84.59 o 
  -1  10   7     6456.70     6234.12    150.04 o 
   0  10   7     2099.33     2175.66     86.18 o 
   1  10   7     3151.37     2885.61     96.91 o 
   2  10   7      202.86      200.46     47.81 o 
   3  10   7      323.34      378.31     54.80 o 
   4  10   7       31.88      -41.44     52.45 o 
   5  10   7      636.87      453.93     75.32 o 
   6  10   7      662.61      685.26     84.57 o 
   7  10   7      667.81      535.36     81.45 o 
   8  10   7      429.50      527.83     87.04 o 
   9  10   7     2006.28     1967.53    122.65 o 
  -8  11   7     4409.15     4149.17    156.63 o 
  -7  11   7      447.75      568.69     68.11 o 
  -6  11   7      655.66      639.24     68.74 o 
  -5  11   7      694.53      649.66     70.38 o 
  -4  11   7     1964.72     1964.98     95.00 o 
  -3  11   7      149.02      209.69     52.79 o 
  -2  11   7      101.88      141.93     61.85 o 
  -1  11   7        7.98       38.01     52.12 o 
   0  11   7     2076.38     1996.52     88.91 o 
   1  11   7       41.49      124.04     66.25 o 
   2  11   7     4792.01     4579.08    124.62 o 
   3  11   7      132.08      383.04     89.91 o 
   4  11   7     2697.25     2667.73    125.25 o 
   5  11   7      129.89      319.69     71.19 o 
   6  11   7     2788.41     2584.92    199.97 o 
   7  11   7       96.91      105.96     71.83 o 
  -6  12   7       30.46      109.86    103.71 o 
  -5  12   7     1655.04     1456.11     95.50 o 
  -4  12   7       73.51      278.07    112.99 o 
  -3  12   7     3571.29     3434.79    135.06 o 
  -2  12   7       30.98      244.01     98.48 o 
  -1  12   7     4614.27     4676.23    154.07 o 
   0  12   7     1233.38     1587.03    108.65 o 
   1  12   7     3839.36     3715.08    117.39 o 
   2  12   7      850.58     1097.25     91.21 o 
   3  12   7      720.63      824.18     94.01 o 
   4  12   7        9.15        5.82     62.45 o 
   5  12   7       41.27       31.30     65.48 o 
  -2  13   7      322.82      196.55    145.60 o 
  -1  13   7     1064.07     1202.33    151.54 o 
   0  13   7     1639.81     1734.28    116.57 o 
   1  13   7      191.44      302.60    116.16 o 
   2  13   7     1631.96     1714.25    120.65 o 
 -14   0   8     2169.30     1986.52    195.19 o 
 -12   0   8      344.22      304.99     81.68 o 
 -10   0   8      626.98      545.52     73.47 o 
  -8   0   8      390.18      356.27     38.57 o 
  -6   0   8    10928.54    10906.57    217.91 o 
  -4   0   8     5840.64     5633.08    101.44 o 
  -2   0   8      717.09      541.52     90.42 o 
   0   0   8     1062.44     1184.51     41.73 o 
   2   0   8       49.73       58.03     22.51 o 
   4   0   8      732.36      809.29     43.11 o 
   6   0   8     2983.36     3005.23     82.86 o 
   8   0   8    18256.13    17924.91    272.90 o 
  10   0   8     1482.08     1441.77     75.58 o 
  12   0   8     2848.49     3097.55    139.69 o 
  14   0   8     1603.29     1528.05    179.49 o 
 -14   1   8      185.56      210.34     57.08 o 
 -13   1   8      888.07      870.20     71.47 o 
 -12   1   8      647.35      749.40    118.16 o 
 -11   1   8     7768.65     7468.02    154.33 o 
 -10   1   8      727.81      769.26     57.29 o 
  -9   1   8     6431.88     6073.49    104.67 o 
  -8   1   8        1.94       41.11     24.19 o 
  -7   1   8     8955.32     8921.87    109.18 o 
  -6   1   8     1696.39     1776.44     43.52 o 
  -5   1   8    20854.83    20960.03    203.13 o 
  -4   1   8     1365.45     1107.74     36.86 o 
  -3   1   8     1154.38     1017.05     31.48 o 
  -2   1   8     6778.37     7142.84    108.16 o 
  -1   1   8    21416.33    21858.99    218.39 o 
   0   1   8      788.00      873.10     32.56 o 
   1   1   8     7425.23     7569.61     92.57 o 
   2   1   8     6042.60     5842.67     78.93 o 
   3   1   8    15209.45    15087.79    184.87 o 
   4   1   8      738.07      705.06     32.50 o 
   5   1   8    29506.76    31099.64    606.73 o 
   6   1   8      990.70     1161.36     59.97 o 
   7   1   8     7487.27     7316.33    108.29 o 
   8   1   8      155.91      113.52     26.47 o 
   9   1   8      764.40      736.21     47.09 o 
  10   1   8      247.56      237.06     32.82 o 
  11   1   8      423.72      483.58     71.69 o 
  12   1   8      548.46      471.61     78.28 o 
  13   1   8     2193.73     2225.46    131.40 o 
  14   1   8       42.29       99.41    102.00 o 
 -14   2   8     2217.02     2357.99    105.23 o 
 -13   2   8      946.79     1104.61     78.20 o 
 -12   2   8     4231.29     4006.17    114.24 o 
 -11   2   8      777.84      754.64     61.07 o 
 -10   2   8     3014.26     2977.53     78.91 o 
  -9   2   8       91.13      105.51     32.20 o 
  -8   2   8      512.79      555.09     43.12 o 
  -7   2   8     2594.07     2474.05     62.52 o 
  -6   2   8     9008.96     8470.61    151.32 o 
  -5   2   8     7460.32     7617.19    104.39 o 
  -4   2   8     2975.50     2540.16     53.14 o 
  -3   2   8     3933.78     4120.75     64.49 o 
  -2   2   8    37193.48    37371.67    333.38 o 
  -1   2   8    15116.07    15065.97    146.60 o 
   0   2   8    19034.83    18161.51    189.92 o 
   1   2   8     4513.95     4296.17     77.76 o 
   2   2   8     3201.94     3212.24     68.47 o 
   3   2   8       38.64       13.69     17.48 o 
   4   2   8      431.55      412.13     29.32 o 
   5   2   8       17.18       31.76     16.93 o 
   6   2   8     7233.82     7287.55    103.91 o 
   7   2   8      143.30      177.30     24.74 o 
   8   2   8    11366.08    11392.80    138.15 o 
   9   2   8     5243.22     5068.89     87.65 o 
  10   2   8     7166.03     7126.84    137.35 o 
  11   2   8     1075.92     1045.42     66.64 o 
  12   2   8     1901.10     1766.54    109.44 o 
  13   2   8     1763.35     1791.82    178.07 o 
  14   2   8     1355.24     1281.70    123.48 o 
 -14   3   8      482.22      541.66     68.07 o 
 -13   3   8      178.25      165.74     53.33 o 
 -12   3   8     2965.86     2995.00    103.60 o 
 -11   3   8     3812.84     3832.88    104.36 o 
 -10   3   8     3722.47     3621.07     88.39 o 
  -9   3   8     2619.50     2651.06     82.20 o 
  -8   3   8     4162.43     4061.63     96.24 o 
  -7   3   8     3045.00     2820.23     68.60 o 
  -6   3   8     1902.09     1841.77     55.20 o 
  -5   3   8     4989.67     4700.21     79.90 o 
  -4   3   8      118.68      188.98     25.93 o 
  -3   3   8      916.87     1092.50     52.80 o 
  -2   3   8     2321.79     2300.89     58.32 o 
  -1   3   8    12273.99    12914.82    131.38 o 
   0   3   8     4528.10     4284.76     79.75 o 
   1   3   8     5259.65     5247.01     91.26 o 
   2   3   8     5498.08     5704.53    105.80 o 
   3   3   8    14045.19    14163.77    189.25 o 
   4   3   8    12521.74    12785.25    178.90 o 
   5   3   8     7239.15     7073.38    115.05 o 
   6   3   8      467.39      556.62     49.12 o 
   7   3   8     2772.79     2878.03     60.11 o 
   8   3   8      489.75      476.04     42.61 o 
   9   3   8     1159.17     1248.62     57.94 o 
  10   3   8      213.30      216.81     55.02 o 
  11   3   8      223.82      211.38     55.92 o 
  12   3   8      509.14      546.50     70.36 o 
  13   3   8      873.01      972.43    102.85 o 
  14   3   8     1467.98     1475.63    133.53 o 
 -14   4   8      455.80      587.29     69.75 o 
 -13   4   8     1855.00     1953.33     95.15 o 
 -12   4   8       60.39      107.98     42.38 o 
 -11   4   8       71.97       85.77     34.72 o 
 -10   4   8      572.19      687.87     56.58 o 
  -9   4   8      581.95      524.10     44.37 o 
  -8   4   8     1035.10     1015.27     51.98 o 
  -7   4   8     3458.09     3279.24     75.51 o 
  -6   4   8      348.65      291.27     32.07 o 
  -5   4   8     5805.92     5653.51     92.77 o 
  -4   4   8      891.04      981.44     41.76 o 
  -3   4   8     7796.75     7679.42    101.42 o 
  -2   4   8      310.97      403.84     31.31 o 
  -1   4   8    33963.05    35376.79    322.67 o 
   0   4   8     1117.52     1225.19     42.73 o 
   1   4   8     4144.58     4019.47     82.63 o 
   2   4   8       17.41       12.57     24.42 o 
   3   4   8        0.75      -19.13     24.49 o 
   4   4   8      338.27      327.05     36.72 o 
   5   4   8       78.06      106.30     22.22 o 
   6   4   8      459.75      551.04     45.29 o 
   7   4   8     3624.48     3561.27     77.37 o 
   8   4   8      451.69      526.28     49.80 o 
   9   4   8     3376.89     3335.16    117.06 o 
  10   4   8      723.39      852.03     76.93 o 
  11   4   8     3047.17     2967.71    119.69 o 
  12   4   8      817.32      948.51     86.00 o 
  13   4   8     1446.51     1309.45    101.48 o 
 -13   5   8       55.21       95.94     53.30 o 
 -12   5   8     1727.51     1633.79     75.88 o 
 -11   5   8        2.91      131.62     44.57 o 
 -10   5   8     3542.22     3465.37     91.03 o 
  -9   5   8      697.86      766.22     52.37 o 
  -8   5   8     6957.58     6682.43    117.18 o 
  -7   5   8      636.84      641.28     49.26 o 
  -6   5   8     8378.21     8021.59    122.53 o 
  -5   5   8        0.59       39.04     20.30 o 
  -4   5   8     9384.93     9670.52    163.03 o 
  -3   5   8        4.38       32.81     24.59 o 
  -2   5   8        8.52       -4.15     18.47 o 
  -1   5   8     1800.33     1961.71     56.22 o 
   0   5   8     3772.62     3830.06     71.12 o 
   1   5   8       49.09       19.42     26.85 o 
   2   5   8    14508.68    14489.25    200.80 o 
   3   5   8      950.68     1244.82     82.27 o 
   4   5   8    19927.87    19666.70    261.41 o 
   5   5   8      357.54      514.78     46.83 o 
   6   5   8     3878.24     3950.60     99.69 o 
   7   5   8      546.39      645.07     51.79 o 
   8   5   8     1187.09     1249.60     70.43 o 
   9   5   8       38.89      -29.86     48.98 o 
  10   5   8       44.00       17.44     51.94 o 
  11   5   8        4.16       29.66     54.49 o 
  12   5   8     1689.93     1601.31    108.56 o 
  13   5   8        2.22       -6.52     56.87 o 
 -13   6   8     1988.36     1992.66     87.52 o 
 -12   6   8      226.89      297.70     49.61 o 
 -11   6   8      294.62      276.66     47.24 o 
 -10   6   8      808.75      804.86     57.46 o 
  -9   6   8       66.71        6.93     42.28 o 
  -8   6   8      362.55      356.46     42.21 o 
  -7   6   8     2753.24     2709.18     76.53 o 
  -6   6   8      262.04      336.10     37.73 o 
  -5   6   8     9625.46     9781.52    158.33 o 
  -4   6   8      640.76      631.72     41.40 o 
  -3   6   8    10525.84    10033.95    122.43 o 
  -2   6   8      939.93      968.02     39.56 o 
  -1   6   8    19187.35    19074.54    196.57 o 
   0   6   8      424.63      545.56     29.26 o 
   1   6   8     7206.47     7749.90    239.69 o 
   2   6   8      791.50      843.12     52.37 o 
   3   6   8       80.49      118.38     35.10 o 
   4   6   8     1794.60     1756.39     71.83 o 
   5   6   8      377.23      480.01     48.72 o 
   6   6   8      381.57      403.89     49.68 o 
   7   6   8     4363.40     4482.02    136.94 o 
   8   6   8      257.40      376.44     64.46 o 
   9   6   8     9994.58     9986.59    220.15 o 
  10   6   8       32.32       88.34     56.65 o 
  11   6   8     1629.92     1580.52    106.79 o 
  12   6   8       25.25      -83.16     55.44 o 
 -12   7   8     2084.16     2136.82     99.54 o 
 -11   7   8      943.26     1086.27     69.41 o 
 -10   7   8     4925.19     4965.00    114.74 o 
  -9   7   8      131.27      202.87     42.11 o 
  -8   7   8     2932.99     2879.51     84.34 o 
  -7   7   8     2306.49     2275.90     74.95 o 
  -6   7   8     7068.83     7081.98    139.81 o 
  -5   7   8      568.97      658.59     47.85 o 
  -4   7   8        7.84       11.19     32.80 o 
  -3   7   8      274.31      222.06     28.33 o 
  -2   7   8     2605.36     2680.35     60.59 o 
  -1   7   8      614.71      601.57     35.22 o 
   0   7   8     2643.17     2517.30     68.18 o 
   1   7   8     1435.99     1418.41     55.89 o 
   2   7   8     1340.89     1359.93     65.39 o 
   3   7   8      889.65      982.30     61.20 o 
   4   7   8    10979.54    11130.00    183.51 o 
   5   7   8      617.78      737.61     59.40 o 
   6   7   8     4851.45     4732.77    117.86 o 
   7   7   8        5.19       -1.17     50.02 o 
   8   7   8     1579.04     1576.64    142.70 o 
   9   7   8      831.94      853.68    122.86 o 
  10   7   8       77.68       11.57     58.52 o 
  11   7   8       12.25       36.74     60.68 o 
  12   7   8      749.78      669.95     91.83 o 
 -11   8   8      235.42      265.03     51.70 o 
 -10   8   8      212.88      159.56     45.99 o 
  -9   8   8       29.50      -21.90     43.08 o 
  -8   8   8       50.77       30.20     41.67 o 
  -7   8   8      680.58      632.15     51.93 o 
  -6   8   8     3451.06     3494.66     89.88 o 
  -5   8   8     4125.96     4225.76     96.25 o 
  -4   8   8     1081.45     1156.44     58.71 o 
  -3   8   8     4976.13     5029.94    100.36 o 
  -2   8   8    10710.66    10928.59    156.53 o 
  -1   8   8     6638.87     6481.32    114.22 o 
   0   8   8     5576.08     5457.03    104.17 o 
   1   8   8     2615.62     2591.11     84.86 o 
   2   8   8      124.96      142.13     41.60 o 
   3   8   8      900.53      883.61     62.98 o 
   4   8   8     1359.60     1364.48     75.68 o 
   5   8   8      276.74      188.15     48.17 o 
   6   8   8      629.45      587.15     73.58 o 
   7   8   8     1957.13     2016.24    108.62 o 
   8   8   8     5446.88     5775.01    170.77 o 
   9   8   8     3432.32     3481.70    160.77 o 
  10   8   8     1447.58     1682.50    115.41 o 
  11   8   8     1186.47     1271.08    109.57 o 
 -10   9   8     1273.67     1398.71     79.01 o 
  -9   9   8     4534.62     4564.31    114.85 o 
  -8   9   8     2886.72     2958.02     93.30 o 
  -7   9   8     1327.96     1435.36     83.43 o 
  -6   9   8     2321.51     2308.18     79.37 o 
  -5   9   8     3042.12     3117.26     88.17 o 
  -4   9   8     1748.76     1705.28     83.02 o 
  -3   9   8      194.85      171.04     46.38 o 
  -2   9   8      461.49      502.09     45.66 o 
  -1   9   8       16.67      -18.08     32.30 o 
   0   9   8      428.17      429.37     51.16 o 
   1   9   8     2766.30     2792.72     91.34 o 
   2   9   8     5932.11     6114.11    232.29 o 
   3   9   8     9523.53     9518.81    181.38 o 
   4   9   8     1516.14     1817.01    135.42 o 
   5   9   8     3084.98     3235.27    126.89 o 
   6   9   8     2598.66     2501.41    118.46 o 
   7   9   8       79.13      111.14     69.69 o 
   8   9   8        0.96       34.68     60.13 o 
   9   9   8      555.64      462.46     80.22 o 
  10   9   8       24.00       69.46     64.96 o 
  -9  10   8       17.64       92.60     47.09 o 
  -8  10   8      191.50      257.00     50.88 o 
  -7  10   8       74.27      119.58     52.50 o 
  -6  10   8     2790.74     2718.88    103.73 o 
  -5  10   8      240.24      330.11     56.18 o 
  -4  10   8     1318.36     1445.30     83.73 o 
  -3  10   8     2212.07     2493.79     96.59 o 
  -2  10   8     2623.03     2673.89     99.89 o 
  -1  10   8     1792.67     2062.49    141.62 o 
   0  10   8     3993.51     3944.07    110.25 o 
   1  10   8     1042.72     1049.64     72.22 o 
   2  10   8      196.16      140.28     47.60 o 
   3  10   8      439.16      302.61     54.82 o 
   4  10   8       90.04       10.38     46.14 o 
   5  10   8      829.11      931.18     91.09 o 
   6  10   8      115.12      124.09     64.34 o 
   7  10   8      727.06      684.05     92.59 o 
   8  10   8     1751.37     1797.31    126.49 o 
   9  10   8      619.42      663.83     93.13 o 
  -8  11   8      164.79      210.82     61.18 o 
  -7  11   8     1930.36     1938.02    100.22 o 
  -6  11   8       47.19      133.46     54.44 o 
  -5  11   8     1208.31     1126.98     82.70 o 
  -4  11   8      365.53      356.14     78.08 o 
  -3  11   8       91.86       65.32     57.91 o 
  -2  11   8      337.28      384.66     67.61 o 
  -1  11   8      637.58      680.24     83.28 o 
   0  11   8        1.15        0.39     43.63 o 
   1  11   8      577.09      509.07     61.78 o 
   2  11   8        2.52      126.63     53.72 o 
   3  11   8     5471.81     5174.95    149.68 o 
   4  11   8      129.26      143.41     63.90 o 
   5  11   8     2574.96     2345.29    126.35 o 
   6  11   8       13.19       13.42     67.36 o 
   7  11   8      745.14      750.24    164.58 o 
  -6  12   8     1189.81     1203.25     91.48 o 
  -5  12   8       19.81      163.20     65.93 o 
  -4  12   8     3974.16     3828.29    219.71 o 
  -3  12   8       28.20      266.08    108.39 o 
  -2  12   8     5118.06     4950.49    160.09 o 
  -1  12   8      845.29     1025.28    107.08 o 
   0  12   8     5364.27     5222.76    163.85 o 
   1  12   8       51.38      272.72     95.64 o 
   2  12   8      176.91      122.91     54.36 o 
   3  12   8      206.76      163.12     69.12 o 
   4  12   8       96.39      -16.28     63.12 o 
   5  12   8      220.42      303.18     76.07 o 
  -2  13   8      192.66      219.61     71.63 o 
  -1  13   8      386.09      396.82     78.27 o 
   0  13   8       30.69      101.88    117.28 o 
   1  13   8     1541.53     1601.02    119.38 o 
 -13   0   9      461.90      588.73     91.89 o 
 -11   0   9      573.82      732.71     84.61 o 
  -9   0   9      595.84      468.65     65.21 o 
  -7   0   9     3501.71     3463.19     91.59 o 
  -5   0   9    14972.38    15399.07    273.41 o 
  -3   0   9    12671.35    11981.66    175.02 o 
   1   0   9     6092.90     5864.23    114.94 o 
   3   0   9    10139.62    11001.68    165.18 o 
   5   0   9      127.58      299.82     34.87 o 
   7   0   9    13582.80    14087.60    223.69 o 
   9   0   9    20203.29    20113.62    306.68 o 
  11   0   9     2202.74     2203.91     93.56 o 
  13   0   9     6689.78     6888.19    301.94 o 
 -14   1   9        9.60        8.16     50.98 o 
 -13   1   9      343.42      419.88     70.04 o 
 -12   1   9     6353.59     6278.93    141.35 o 
 -11   1   9      855.33     1313.65    157.27 o 
 -10   1   9     4508.96     4100.27    106.03 o 
  -9   1   9     4000.70     4045.35     85.18 o 
  -8   1   9     1019.63      997.91     58.12 o 
  -7   1   9     4627.47     4476.38     77.39 o 
  -6   1   9    18902.04    18771.56    205.51 o 
  -5   1   9     1879.72     1798.43     42.51 o 
  -4   1   9     1454.23     1439.09     47.30 o 
  -3   1   9      391.52      551.85     26.60 o 
  -2   1   9    11022.03    11409.47    130.27 o 
  -1   1   9     1787.89     1622.05     63.41 o 
   0   1   9     1490.56     1437.60     34.23 o 
   1   1   9     1601.18     1559.31     38.41 o 
   2   1   9    12441.61    12520.78    142.42 o 
   3   1   9     9973.87     9978.04    134.36 o 
   4   1   9    21186.57    20938.45    225.58 o 
   5   1   9       12.63       40.95     19.44 o 
   6   1   9     2057.92     2000.34     50.29 o 
   7   1   9        3.04       17.51     29.08 o 
   8   1   9     4452.13     4286.06     98.28 o 
   9   1   9        0.03       -9.23     25.88 o 
  10   1   9       33.15        0.01     30.12 o 
  11   1   9       18.52        0.87     32.59 o 
  12   1   9     3708.40     3577.69    150.05 o 
  13   1   9      420.87      775.48    131.69 o 
  14   1   9      754.44     1081.36    160.64 o 
 -14   2   9      401.37      357.98     61.28 o 
 -13   2   9      761.75      756.90     69.38 o 
 -12   2   9     1243.08     1290.97     79.20 o 
 -11   2   9      103.30      123.02     51.66 o 
 -10   2   9       63.35       83.61     33.01 o 
  -9   2   9      445.78      450.23     40.22 o 
  -8   2   9     1220.17     1226.83     59.43 o 
  -7   2   9     5113.36     5020.77     88.61 o 
  -6   2   9     7791.28     7829.34    125.99 o 
  -5   2   9    10572.72    10082.02    128.76 o 
  -4   2   9       12.60       56.14     19.43 o 
  -3   2   9     5072.90     4413.77     62.27 o 
  -2   2   9     8933.24     9124.21    100.63 o 
  -1   2   9    18921.15    18844.87    179.49 o 
   0   2   9     4040.27     3854.49     60.00 o 
   1   2   9     2966.79     3095.28     66.75 o 
   2   2   9      639.45      768.42     38.96 o 
   3   2   9      151.28      216.73     33.99 o 
   4   2   9      126.75      108.57     39.81 o 
   5   2   9     1477.18     1410.65     50.95 o 
   6   2   9      848.64      952.54     49.61 o 
   7   2   9     6470.68     6305.85    109.35 o 
   8   2   9     4440.00     4485.49     94.52 o 
   9   2   9     2021.13     2161.38     75.44 o 
  10   2   9      751.35      836.10     50.56 o 
  11   2   9      986.53     1033.48     78.55 o 
  12   2   9      558.68      591.59     70.08 o 
  13   2   9     2035.21     1888.48    103.57 o 
  14   2   9      105.44       64.43    108.78 o 
 -14   3   9        9.23       -6.86     50.01 o 
 -13   3   9       19.34       88.27     49.40 o 
 -12   3   9     5286.56     5492.09    248.75 o 
 -11   3   9     4560.26     4694.13    104.10 o 
 -10   3   9     1952.63     2026.11     72.47 o 
  -9   3   9      569.28      579.93     49.34 o 
  -8   3   9     1413.68     1320.04     70.48 o 
  -7   3   9      888.87      965.51     47.23 o 
  -6   3   9     3068.69     2658.21     64.79 o 
  -5   3   9     2550.36     2767.68     92.78 o 
  -4   3   9     1985.17     1867.16     66.19 o 
  -3   3   9     1087.19     1204.82     35.92 o 
  -2   3   9     2171.03     2180.33     47.94 o 
  -1   3   9      256.30      317.59     20.25 o 
   0   3   9     3243.34     3318.60     71.20 o 
   1   3   9     2392.04     2339.49     62.25 o 
   2   3   9     7381.98     7458.12    119.00 o 
   3   3   9    12076.13    11954.76    225.32 o 
   4   3   9     3822.53     3752.11     84.79 o 
   5   3   9     5589.42     5607.38    150.57 o 
   6   3   9       44.40       56.36     22.58 o 
   7   3   9     1613.92     1682.13     57.27 o 
   8   3   9     2189.28     2221.79     67.13 o 
   9   3   9     3185.83     3297.02     95.47 o 
  10   3   9       78.69       76.25     50.15 o 
  11   3   9      856.02      952.27     86.06 o 
  12   3   9     1601.84     1780.18    102.42 o 
  13   3   9     1849.43     1835.17    109.05 o 
 -14   4   9     2072.85     2067.26    103.98 o 
 -13   4   9       76.51       50.98     52.15 o 
 -12   4   9      697.20      569.17     64.57 o 
 -11   4   9        7.18      -36.53     34.92 o 
 -10   4   9     3088.08     2933.45    111.66 o 
  -9   4   9      329.26      373.89     40.37 o 
  -8   4   9      402.94      393.04     39.81 o 
  -7   4   9     1042.89     1035.28     50.84 o 
  -6   4   9     4451.97     4225.61     83.33 o 
  -5   4   9      924.00      779.60     66.21 o 
  -4   4   9      687.20      695.14     37.14 o 
  -3   4   9     6054.89     6369.52     90.84 o 
  -2   4   9    29017.77    31034.55    289.28 o 
  -1   4   9     1628.84     1701.79     43.85 o 
   0   4   9     3281.84     3424.25    150.98 o 
   1   4   9     7203.61     7329.98    120.97 o 
   2   4   9      106.93      155.53     29.89 o 
   3   4   9        8.36        0.90     26.42 o 
   4   4   9       92.12      128.42     32.93 o 
   5   4   9       82.55      198.97     53.65 o 
   6   4   9      417.04      431.63     53.31 o 
   7   4   9     1700.02     1738.55     72.27 o 
   8   4   9     6117.60     6136.58    128.03 o 
   9   4   9     3682.45     3710.36    102.95 o 
  10   4   9     2477.94     2598.80    110.28 o 
  11   4   9     1154.43     1264.32     93.95 o 
  12   4   9     2278.16     2103.33    111.16 o 
  13   4   9      402.50      455.68     75.18 o 
 -13   5   9      616.88      638.54     71.76 o 
 -12   5   9        5.46      134.93     41.76 o 
 -11   5   9     9482.85     9196.59    176.04 o 
 -10   5   9      808.34      902.12     57.69 o 
  -9   5   9     5521.74     5372.72    108.43 o 
  -8   5   9        3.28        1.84     31.12 o 
  -7   5   9    17852.65    17745.45    219.04 o 
  -6   5   9      115.31      132.25     32.81 o 
  -5   5   9     4067.17     3878.08     79.72 o 
  -4   5   9      194.19      184.17     25.60 o 
  -3   5   9       81.05      128.64     33.93 o 
  -2   5   9       86.08      103.56     22.72 o 
  -1   5   9    20702.30    21177.17    210.01 o 
   0   5   9       12.39       25.03     22.65 o 
   1   5   9     3641.61     3423.89    124.79 o 
   2   5   9        1.26       79.45     51.33 o 
   3   5   9    40151.73    40145.29    471.73 o 
   4   5   9      265.18      293.49     53.33 o 
   5   5   9     5942.55     6385.58    126.43 o 
   6   5   9     1228.75     1362.30     84.78 o 
   7   5   9      639.06      684.52     55.12 o 
   8   5   9     1709.69     1677.27     76.44 o 
   9   5   9     1019.84      996.71    101.97 o 
  10   5   9       13.53      -46.63     50.42 o 
  11   5   9      749.79      635.32     79.72 o 
  12   5   9      802.20      823.09     87.43 o 
  13   5   9     1866.72     1825.42    115.70 o 
 -13   6   9        8.34        5.80     45.90 o 
 -12   6   9     1125.65     1061.70     79.59 o 
 -11   6   9      586.73      481.28     53.71 o 
 -10   6   9      905.21      817.28     58.43 o 
  -9   6   9        0.08      -38.58     33.66 o 
  -8   6   9     1129.90     1211.20     61.51 o 
  -7   6   9     1917.07     2046.55     70.08 o 
  -6   6   9     5867.79     5782.34    121.02 o 
  -5   6   9     2915.97     2885.51     83.74 o 
  -4   6   9     3450.62     3475.25     77.53 o 
  -3   6   9      302.57      318.90     28.25 o 
  -2   6   9    19216.77    19031.10    198.39 o 
  -1   6   9      691.00      740.01     34.90 o 
   0   6   9     8382.03     8359.57    120.76 o 
   1   6   9        1.44        7.74     30.86 o 
   2   6   9      218.69      168.26     37.18 o 
   3   6   9      148.99      141.83     37.48 o 
   4   6   9      114.90      398.73    166.79 o 
   5   6   9      863.59      898.42     61.59 o 
   6   6   9     3250.14     3245.05     98.65 o 
   7   6   9      903.23     1021.55     81.57 o 
   8   6   9     8545.72     8531.91    198.24 o 
   9   6   9      700.84      972.54     98.04 o 
  10   6   9     1239.06     1328.90    102.09 o 
  11   6   9       61.48       76.37     58.90 o 
  12   6   9     1916.84     1809.63    116.12 o 
 -12   7   9      150.37      207.70     55.30 o 
 -11   7   9     2626.31     2645.40     91.72 o 
 -10   7   9      176.83      155.04     43.82 o 
  -9   7   9     2469.78     2431.48     82.73 o 
  -8   7   9       90.03      169.03     39.66 o 
  -7   7   9     1365.71     1366.59     73.81 o 
  -6   7   9     1595.01     1740.50     66.47 o 
  -5   7   9     4125.27     4289.56     93.52 o 
  -4   7   9       29.57       85.26     39.58 o 
  -3   7   9      655.38      721.80     39.13 o 
  -2   7   9      258.50      288.29     29.42 o 
  -1   7   9      173.93      172.39     32.00 o 
   0   7   9      464.77      425.13     38.13 o 
   1   7   9      707.68      775.46     53.84 o 
   2   7   9       33.35        2.28     34.65 o 
   3   7   9     5285.31     5781.87    175.76 o 
   4   7   9     9105.53     9452.88    167.77 o 
   5   7   9    11683.88    12070.14    199.48 o 
   6   7   9       23.31       -4.25     42.03 o 
   7   7   9     2392.53     2324.77    109.64 o 
   8   7   9     1540.72     1595.15    108.73 o 
   9   7   9      369.33      272.24     67.91 o 
  10   7   9       39.38      -32.43     57.59 o 
  11   7   9      435.90      482.23     81.87 o 
 -11   8   9      987.57      971.03     70.70 o 
 -10   8   9      254.76      306.55     69.09 o 
  -9   8   9        3.00      325.63    192.73 o 
  -8   8   9        1.19        4.58     41.36 o 
  -7   8   9     3102.03     3021.99     98.90 o 
  -6   8   9      756.28      901.85     57.30 o 
  -5   8   9     2600.39     2763.69     80.31 o 
  -4   8   9     1859.16     1886.61     67.54 o 
  -3   8   9     1453.55     1517.36     75.63 o 
  -2   8   9     8126.57     8407.20    133.43 o 
  -1   8   9     8299.93     8305.14    132.64 o 
   0   8   9     2390.93     2237.70     91.59 o 
   1   8   9      339.58      308.69     46.51 o 
   2   8   9     1073.94     1189.93     70.82 o 
   3   8   9      232.11      184.97     56.31 o 
   4   8   9      191.53      161.01     46.40 o 
   5   8   9      348.50      318.03     53.55 o 
   6   8   9     1146.01     1107.97     91.72 o 
   7   8   9     1567.68     1571.60    102.87 o 
   8   8   9     4314.19     4151.07    147.22 o 
   9   8   9     1960.34     1944.60    114.32 o 
  10   8   9     1566.98     1585.96    163.06 o 
  11   8   9       94.91       46.00     66.55 o 
 -10   9   9     3549.51     3739.70    109.67 o 
  -9   9   9     1845.81     1967.15     83.97 o 
  -8   9   9     2291.05     2422.39     87.08 o 
  -7   9   9     1870.68     2016.52     79.21 o 
  -6   9   9     1536.43     1652.63     71.85 o 
  -5   9   9     1207.23     1114.81     74.90 o 
  -4   9   9       32.36        9.93     42.57 o 
  -3   9   9      238.59      221.10     49.40 o 
  -2   9   9     1563.06     1551.82     77.85 o 
  -1   9   9     1244.52     1377.15     72.66 o 
   0   9   9      217.70      202.23     45.82 o 
   1   9   9     2354.06     2356.96     87.77 o 
   2   9   9     8149.77     7962.42    156.90 o 
   3   9   9     3524.34     3821.98    120.06 o 
   4   9   9     5075.60     5127.21    166.36 o 
   5   9   9     2443.20     2519.43     97.84 o 
   6   9   9      186.45      172.40     61.91 o 
   7   9   9      192.42      212.70     66.86 o 
   8   9   9      362.16      394.92     77.49 o 
   9   9   9       95.12       65.59     64.45 o 
  10   9   9      293.72      204.95     73.66 o 
  -9  10   9        1.78       27.25     46.17 o 
  -8  10   9      281.05      225.75     58.75 o 
  -7  10   9     3351.75     3332.92    114.71 o 
  -6  10   9        7.07      -20.06     46.58 o 
  -5  10   9      311.26      215.51     54.92 o 
  -4  10   9     1850.71     2028.80     92.72 o 
  -3  10   9     1410.27     1549.90     83.23 o 
  -2  10   9      779.64      936.15     82.13 o 
  -1  10   9    11668.75    11219.57    194.18 o 
   0  10   9     1124.73     1204.16     76.47 o 
   1  10   9      377.09      405.22     54.07 o 
   2  10   9      288.58      180.67     49.85 o 
   3  10   9        4.91       55.55     45.94 o 
   4  10   9      178.38      151.90     51.46 o 
   5  10   9       51.92       60.92     62.26 o 
   6  10   9      535.38      478.53     78.92 o 
   7  10   9     1946.55     1983.39    119.48 o 
   8  10   9      148.83       78.95     69.63 o 
  -8  11   9     1751.20     1715.47     99.63 o 
  -7  11   9       57.46      172.08     60.92 o 
  -6  11   9     3087.42     3091.68    139.33 o 
  -5  11   9      223.75      250.70     59.15 o 
  -4  11   9      216.45       57.78     59.26 o 
  -3  11   9     1169.89     1243.93     96.52 o 
  -2  11   9      191.68      222.14     63.19 o 
  -1  11   9       96.84       81.17     73.75 o 
   0  11   9      252.04      182.52     50.26 o 
   1  11   9       52.73       84.40     47.93 o 
   2  11   9     3819.61     3680.55    115.33 o 
   3  11   9      512.42      799.77    129.42 o 
   4  11   9     5659.90     5610.79    173.77 o 
   5  11   9      245.04      373.13     90.04 o 
   6  11   9     1165.88     1379.65    232.92 o 
   7  11   9      169.63      187.83     74.62 o 
  -5  12   9     2859.42     2570.42    125.16 o 
  -4  12   9       70.64      141.68    100.73 o 
  -3  12   9     4587.79     4526.42    156.02 o 
  -2  12   9      811.45      924.32    164.64 o 
  -1  12   9     3220.81     3250.07    135.28 o 
   0  12   9      224.26      499.78    172.53 o 
   1  12   9      853.90      739.78     77.68 o 
   2  12   9      524.73      386.82     63.40 o 
   3  12   9      703.66      671.76     89.40 o 
   4  12   9       51.02      -13.36     63.02 o 
   5  12   9      344.42      261.16     75.03 o 
 -14   0  10      355.46      308.07    105.02 o 
 -12   0  10      627.15      614.54     87.99 o 
 -10   0  10      296.43      300.43     65.13 o 
  -8   0  10      367.10      387.70     41.26 o 
  -6   0  10    32088.90    33741.29    447.49 o 
  -4   0  10    12300.97    11831.11    179.55 o 
  -2   0  10    36538.85    35056.78    982.26 o 
   0   0  10    15125.74    14473.08    202.21 o 
   2   0  10      479.27      447.53     31.95 o 
   4   0  10     9703.92    10225.64    241.84 o 
   6   0  10    14862.79    14655.93    226.44 o 
   8   0  10    16450.07    16296.22    257.42 o 
  10   0  10     1191.47     1251.58     76.66 o 
  12   0  10     1451.31     1533.29    112.24 o 
 -14   1  10       84.88       40.31     56.61 o 
 -13   1  10     2094.67     2050.67     92.12 o 
 -12   1  10      866.61     1164.47     73.74 o 
 -11   1  10     7544.54     8285.87    180.87 o 
 -10   1  10     1540.16     1638.77     84.42 o 
  -9   1  10     3494.51     3620.11     82.07 o 
  -8   1  10       37.95       -3.28     25.31 o 
  -7   1  10     6385.55     6302.14     96.38 o 
  -6   1  10      194.47      210.30     23.74 o 
  -5   1  10     3392.90     3238.44     57.07 o 
  -4   1  10      282.47      259.95     27.85 o 
  -3   1  10     2722.37     2924.18    103.13 o 
  -2   1  10      319.39      387.56     23.65 o 
  -1   1  10    13394.97    13368.29    162.12 o 
   0   1  10      844.02      919.39     33.34 o 
   1   1  10    10265.28     9774.12    116.89 o 
   2   1  10      739.88      771.93     33.57 o 
   3   1  10    19977.57    19260.28    231.04 o 
   4   1  10      400.29      552.08     32.16 o 
   5   1  10     3205.07     2976.65     59.71 o 
   6   1  10      660.02      798.00     36.68 o 
   7   1  10     1858.25     1861.28     53.49 o 
   8   1  10     2460.16     2447.87     62.95 o 
   9   1  10        2.71      -24.73     24.87 o 
  10   1  10      135.11      126.03     34.33 o 
  11   1  10     2179.68     2116.84     74.17 o 
  12   1  10        6.51       40.58     61.19 o 
  13   1  10     2458.32     2495.71    197.97 o 
  14   1  10        0.69      127.01    109.27 o 
 -14   2  10     3220.51     3190.87    115.33 o 
 -13   2  10       76.17       90.87     51.08 o 
 -12   2  10      708.00      654.40     64.74 o 
 -11   2  10      876.27      901.24     67.07 o 
 -10   2  10     2339.44     2526.69    173.69 o 
  -9   2  10      750.55      786.49     47.78 o 
  -8   2  10     3518.14     3358.14     85.92 o 
  -7   2  10     1531.27     1534.46     54.67 o 
  -6   2  10     5348.21     5157.84     84.03 o 
  -5   2  10      604.10      579.29     34.29 o 
  -4   2  10    12872.93    12274.78    164.20 o 
  -2   2  10    47539.89    48481.14    429.21 o 
  -1   2  10    12762.88    12949.87    132.10 o 
   0   2  10     2054.74     1876.49     54.25 o 
   1   2  10      120.81      203.21     35.01 o 
   2   2  10      217.66      333.69     36.59 o 
   3   2  10      121.73       77.72     27.46 o 
   4   2  10       57.72       69.32     23.04 o 
   5   2  10     1601.79     1483.60     48.42 o 
   6   2  10      535.02      493.56     34.87 o 
   7   2  10     3368.83     3191.78     73.36 o 
   8   2  10     6199.46     5705.90    347.69 o 
   9   2  10     2813.90     2761.70     84.16 o 
  10   2  10      149.09      136.86     37.00 o 
  11   2  10      834.79      856.40     93.73 o 
  12   2  10     2311.41     2259.19    129.02 o 
  13   2  10      646.09      905.84    103.68 o 
 -14   3  10       29.20       62.56     54.63 o 
 -13   3  10      171.71      161.28     54.67 o 
 -12   3  10     2465.62     2604.10     99.04 o 
 -11   3  10     5733.82     5928.17    118.01 o 
 -10   3  10     1236.97     1266.45     62.85 o 
  -9   3  10     1157.62     1305.27     69.99 o 
  -8   3  10     3285.59     3214.10    114.01 o 
  -7   3  10     2813.02     2619.57     68.20 o 
  -6   3  10     7742.02     7435.40    111.84 o 
  -5   3  10     1390.44     1347.61     48.94 o 
  -4   3  10     1554.49     1491.65     47.55 o 
  -3   3  10      270.44      418.16     37.30 o 
  -2   3  10     1457.70     1802.32     81.03 o 
  -1   3  10     8177.76     8431.34     96.67 o 
   0   3  10       43.31       61.70     25.60 o 
   1   3  10     8993.98     8824.28    133.32 o 
   2   3  10    27991.29    28115.30    335.51 o 
   3   3  10     6936.40     6746.91    116.49 o 
   4   3  10    14372.67    14385.59    200.81 o 
   5   3  10      964.59     1091.13     67.82 o 
   6   3  10     3210.32     3431.15     81.47 o 
   7   3  10     1083.25     1118.81     51.39 o 
   8   3  10     2289.03     2432.61     83.15 o 
   9   3  10      835.33      860.15     61.50 o 
  10   3  10      118.34       78.93     51.75 o 
  11   3  10     1699.42     1609.57     97.57 o 
  12   3  10     3010.67     3032.32    122.76 o 
  13   3  10     1612.41     1740.65    109.40 o 
 -14   4  10        2.07       14.37     55.24 o 
 -13   4  10      463.17      386.60     62.87 o 
 -12   4  10        3.69      -59.45     51.23 o 
 -11   4  10       36.30       33.95     38.34 o 
 -10   4  10      266.65      215.58     38.58 o 
  -9   4  10       33.83       23.82     32.34 o 
  -8   4  10        2.95       -7.27     29.67 o 
  -7   4  10    10425.83    10293.56    146.49 o 
  -6   4  10     3269.66     3041.85     72.62 o 
  -5   4  10      658.50      643.60     44.75 o 
  -4   4  10     2370.44     2333.93     55.40 o 
  -3   4  10    10764.88    10991.66    383.96 o 
  -2   4  10     6662.42     6775.53    123.83 o 
  -1   4  10    14724.42    14193.81    147.82 o 
   0   4  10     1726.80     1790.20    109.69 o 
   1   4  10     1124.03     1079.05     77.37 o 
   2   4  10      121.73      144.22     30.94 o 
   3   4  10      286.38      249.05     36.00 o 
   4   4  10       66.56       69.88     52.12 o 
   5   4  10      362.61      509.25     45.78 o 
   6   4  10     1629.03     1530.27     82.93 o 
   7   4  10     6376.34     6684.93    131.48 o 
   8   4  10     3531.54     3374.92    132.90 o 
   9   4  10     8485.96     8665.30    189.01 o 
  10   4  10      347.89      330.16     63.43 o 
  11   4  10     2327.49     2303.90    123.70 o 
  12   4  10      356.09      392.39     70.66 o 
  13   4  10     2832.24     2822.71    127.99 o 
 -13   5  10      400.86      249.97     70.41 o 
 -12   5  10     7316.91     7196.91    161.16 o 
 -11   5  10       10.14       69.84     44.59 o 
 -10   5  10     5474.12     5567.99    119.68 o 
  -9   5  10      604.74      692.07     65.01 o 
  -8   5  10      778.97      816.13     51.71 o 
  -7   5  10     1001.48     1028.29     53.10 o 
  -6   5  10     3979.18     3626.08     91.46 o 
  -5   5  10        7.66       31.72     26.78 o 
  -4   5  10     1423.67     1387.72     46.84 o 
  -3   5  10     1870.78     1782.34     65.12 o 
  -2   5  10     3358.45     3333.73     60.57 o 
  -1   5  10      981.95     1057.98     37.19 o 
   0   5  10     1940.35     1888.50     88.60 o 
   1   5  10      910.71      940.90     52.29 o 
   2   5  10     4256.62     4123.48     94.69 o 
   3   5  10       18.31       77.21     41.18 o 
   4   5  10    11263.94    11115.16    175.75 o 
   5   5  10      763.74     1012.00     90.82 o 
   6   5  10       79.38       79.24     39.47 o 
   7   5  10     1142.26     1244.79     70.71 o 
   8   5  10     4611.44     4691.51    116.33 o 
   9   5  10      179.56      236.40     60.52 o 
  10   5  10       52.22       26.27     54.71 o 
  11   5  10      332.98      279.67     67.73 o 
  12   5  10      895.62      847.38     90.86 o 
 -13   6  10     1080.48      962.98     95.47 o 
 -12   6  10       19.05      -34.32     46.00 o 
 -11   6  10     1212.95     1254.28     72.36 o 
 -10   6  10      513.73      508.24     52.32 o 
  -9   6  10      204.04      192.82     41.58 o 
  -8   6  10      459.74      518.53     47.62 o 
  -7   6  10     4344.00     4256.42     94.92 o 
  -6   6  10        3.62       32.84     29.81 o 
  -5   6  10     3385.92     3356.09     89.69 o 
  -4   6  10     1252.87     1174.93     52.72 o 
  -3   6  10    11873.29    12113.63    142.07 o 
  -2   6  10     1209.19     1408.17    104.82 o 
  -1   6  10     7292.39     7335.33     97.75 o 
   0   6  10       21.04       74.17     27.93 o 
   1   6  10      148.87      197.84     37.31 o 
   2   6  10      531.61      613.50     65.10 o 
   3   6  10      491.66      535.00     57.88 o 
   4   6  10      710.63      675.83     55.53 o 
   5   6  10     1649.25     1796.42     78.80 o 
   6   6  10       49.91      318.53    106.83 o 
   7   6  10     7435.27     7367.03    179.16 o 
   8   6  10      363.65      426.02     68.75 o 
   9   6  10     5095.42     5048.79    155.89 o 
  10   6  10        0.74       83.96     60.92 o 
  11   6  10     2609.84     2673.18    126.60 o 
  12   6  10      130.11      120.08     66.87 o 
 -12   7  10     2291.74     2048.44    100.17 o 
 -11   7  10      142.96      232.06     47.99 o 
 -10   7  10     1832.60     1715.66     77.25 o 
  -9   7  10      212.00      184.72     44.50 o 
  -8   7  10     5284.17     5235.84    112.00 o 
  -7   7  10     2796.23     2916.11    112.94 o 
  -6   7  10     7096.72     7165.00    125.91 o 
  -5   7  10     1358.11     1349.10     60.88 o 
  -4   7  10      269.62      269.79     44.93 o 
  -3   7  10      579.90      643.83     38.19 o 
  -2   7  10     2802.19     2952.49    106.75 o 
  -1   7  10       67.66      128.62     31.04 o 
   0   7  10       20.20       30.89     29.21 o 
   1   7  10        7.74       11.00     34.37 o 
   2   7  10    14695.81    14726.95    219.79 o 
   3   7  10     8028.36     8241.61    153.70 o 
   4   7  10    17994.30    18206.07    288.73 o 
   5   7  10      372.86      438.30     75.76 o 
   6   7  10     3287.17     3271.43    103.62 o 
   7   7  10      140.60       83.18     57.81 o 
   8   7  10      563.25      599.43     77.22 o 
   9   7  10       84.22       39.74     57.67 o 
  10   7  10      237.77      258.66     70.48 o 
  11   7  10      150.26      144.64     68.00 o 
 -11   8  10      838.13      901.17     69.52 o 
 -10   8  10      248.08      271.49     66.43 o 
  -9   8  10        6.31       -0.75     44.91 o 
  -8   8  10     3551.68     3481.79     97.02 o 
  -7   8  10      362.25      491.09     49.42 o 
  -6   8  10     3657.93     3513.32     91.80 o 
  -5   8  10     5740.69     5727.76    130.23 o 
  -4   8  10      372.32      505.34     54.33 o 
  -3   8  10     3688.55     3702.61    103.31 o 
  -2   8  10     3663.12     3706.40     87.00 o 
  -1   8  10     6134.73     6104.28    126.45 o 
   0   8  10      837.02      934.95     61.99 o 
   1   8  10       27.62       69.16     38.75 o 
   2   8  10      703.92      722.32     60.27 o 
   3   8  10      304.48      258.85     48.87 o 
   4   8  10        3.91      -33.70     42.39 o 
   5   8  10     1057.09      923.12     80.53 o 
   6   8  10      214.35      231.62     53.64 o 
   7   8  10     2826.30     2796.59    124.97 o 
   8   8  10     1368.28     1615.86    112.05 o 
   9   8  10     2628.32     2593.79    127.59 o 
  10   8  10      153.68      200.80     72.50 o 
 -10   9  10     1401.78     1597.09     85.31 o 
  -9   9  10      854.37      939.83     67.98 o 
  -8   9  10      473.32      637.10     67.01 o 
  -7   9  10     2424.52     2587.28     86.99 o 
  -6   9  10      705.72      751.88     75.34 o 
  -5   9  10      429.53      499.20     58.14 o 
  -4   9  10      574.50      517.62     58.91 o 
  -3   9  10     1252.11     1302.69     76.64 o 
  -2   9  10     1189.19     1287.97    176.11 o 
  -1   9  10      791.32      871.90     63.76 o 
   0   9  10     1493.91     1551.64     76.75 o 
   1   9  10     2744.46     2886.45    135.92 o 
   2   9  10     1937.68     2065.32     91.15 o 
   3   9  10    10635.05    10454.19    189.83 o 
   4   9  10      311.70      350.50     55.72 o 
   5   9  10      805.24      805.19     71.08 o 
   6   9  10      344.39      335.13     71.76 o 
   7   9  10      378.09      288.86     72.59 o 
   8   9  10       37.59      -54.35     60.68 o 
   9   9  10      361.85      394.72     83.66 o 
  -9  10  10      238.15      466.42     68.61 o 
  -8  10  10      189.14      485.00     92.19 o 
  -7  10  10      505.06      572.25     83.81 o 
  -6  10  10     1497.63     1551.81     91.57 o 
  -5  10  10      561.66      411.41     60.35 o 
  -4  10  10      468.38      502.55     61.90 o 
  -3  10  10     2481.95     2549.61    113.45 o 
  -2  10  10    10747.74    10883.09    262.86 o 
  -1  10  10       14.95      285.78     87.84 o 
   0  10  10     5332.95     5010.05    139.47 o 
   1  10  10      268.71      199.36     50.92 o 
   2  10  10      273.69      231.45     50.99 o 
   3  10  10     2065.54     1847.29     89.74 o 
   4  10  10       14.70       11.02     46.65 o 
   5  10  10      169.69      129.30     62.45 o 
   6  10  10     1648.36     1688.60    209.78 o 
   7  10  10      141.39      171.06     72.48 o 
   8  10  10     2710.21     2657.47    179.99 o 
  -7  11  10     3514.85     3429.19    130.78 o 
  -6  11  10       41.53      174.94     60.00 o 
  -5  11  10     1826.38     1662.13    125.66 o 
  -4  11  10      345.95      413.08    115.80 o 
  -3  11  10      198.27      174.18     63.48 o 
  -2  11  10       78.63        6.70     57.24 o 
  -1  11  10      178.41      148.34     73.25 o 
   0  11  10      252.71      291.05     53.36 o 
   1  11  10     2195.27     1942.23     92.68 o 
   2  11  10      207.71      326.43     59.66 o 
   3  11  10     8220.37     7845.46    271.56 o 
   4  11  10      611.99      828.84     91.27 o 
   5  11  10     2707.78     2553.88    130.23 o 
   6  11  10      113.27       54.01     67.27 o 
   7  11  10      940.49      834.61     98.80 o 
  -5  12  10       14.98      171.73     69.03 o 
  -4  12  10     1847.78     1944.33    115.22 o 
  -3  12  10      166.48      416.31     87.64 o 
  -2  12  10     3188.83     2896.29    130.94 o 
  -1  12  10       72.92      135.53    114.72 o 
   0  12  10     1156.97     1204.63    106.16 o 
   1  12  10      543.30      433.21     64.60 o 
   2  12  10       86.51       90.05     54.48 o 
   3  12  10       20.10       -4.51     63.28 o 
   4  12  10       70.54       52.88     66.63 o 
 -13   0  11     1066.25     1139.82    130.64 o 
 -11   0  11     3566.78     3456.55    146.08 o 
  -9   0  11      570.38      582.31     72.42 o 
  -7   0  11      860.71      855.07     54.33 o 
  -5   0  11    25862.05    26370.72    440.93 o 
  -3   0  11    26592.61    24949.74    403.40 o 
  -1   0  11    13894.84    13544.96    193.94 o 
   1   0  11      338.26      302.40     33.20 o 
   3   0  11      756.68      767.84     43.86 o 
   5   0  11    15032.06    14623.14    222.32 o 
   7   0  11    34747.06    34785.95    472.51 o 
   9   0  11     8020.78     7836.87    208.31 o 
  11   0  11     3968.14     3534.90    243.24 o 
 -14   1  11      352.21      397.77     71.11 o 
 -13   1  11      863.73      948.04     74.18 o 
 -12   1  11     5481.06     5750.22    190.77 o 
 -11   1  11      347.15      452.92     54.31 o 
 -10   1  11     4133.80     4237.52    108.70 o 
  -9   1  11      732.57      805.95     47.82 o 
  -8   1  11     6831.95     6861.52    111.32 o 
  -7   1  11       71.32       66.74     23.34 o 
  -6   1  11     6437.79     6302.48     87.82 o 
  -5   1  11       15.59       -9.50     18.89 o 
  -4   1  11      593.76      736.52     34.34 o 
  -3   1  11     1006.21     1044.18     44.16 o 
  -2   1  11      517.41      542.35     35.92 o 
  -1   1  11     2736.78     2713.40     55.39 o 
   0   1  11     2869.40     2524.20     43.99 o 
   1   1  11     1091.04     1087.89     37.29 o 
   2   1  11    19979.29    18740.81    203.39 o 
   3   1  11      259.24      216.62     25.11 o 
   4   1  11    17499.45    18024.95    202.77 o 
   5   1  11      346.70      296.67     26.89 o 
   6   1  11     2790.83     2764.37     60.32 o 
   7   1  11     2060.75     1920.88     55.83 o 
   8   1  11     4605.43     4496.92    128.81 o 
   9   1  11      471.65      472.04     47.68 o 
  10   1  11      182.24      127.49     35.57 o 
  11   1  11       54.14      -19.04     46.54 o 
  12   1  11     2039.83     1977.79    123.04 o 
  13   1  11       89.95       -0.62     94.49 o 
 -14   2  11      374.43      343.73     62.60 o 
 -13   2  11      440.57      338.69     59.41 o 
 -12   2  11      682.16      665.50     65.47 o 
 -11   2  11      271.49      238.28     52.77 o 
 -10   2  11      109.15       81.90     34.84 o 
  -9   2  11      275.46      278.67     38.51 o 
  -8   2  11     2327.13     2294.90     74.65 o 
  -7   2  11     4313.28     4256.85     83.84 o 
  -6   2  11     2237.12     2386.90     59.50 o 
  -5   2  11     1230.94     1218.61     46.42 o 
  -4   2  11     2944.77     2920.79     80.19 o 
  -3   2  11     8550.24     9187.42    223.70 o 
  -2   2  11     7500.07     7796.41    143.99 o 
  -1   2  11      534.89      495.25     35.92 o 
   0   2  11     7018.43     7577.18    117.02 o 
   1   2  11        7.76       30.29     17.16 o 
   2   2  11      901.60     1039.20     56.71 o 
   3   2  11      673.40      735.89     35.71 o 
   4   2  11       14.03       -4.79     23.37 o 
   5   2  11      667.90      722.10     38.21 o 
   6   2  11     2324.33     2262.53     62.02 o 
   7   2  11     1317.29     1415.28     57.51 o 
   8   2  11      799.46      804.36     48.07 o 
   9   2  11     6208.37     6299.74    154.89 o 
  10   2  11     1277.86     1385.27     74.00 o 
  11   2  11     3221.26     3244.06    119.88 o 
  12   2  11      377.96      511.29     85.97 o 
  13   2  11     2638.15     2695.56    145.49 o 
 -14   3  11      798.72      809.72     79.66 o 
 -13   3  11      383.75      300.60     59.96 o 
 -12   3  11     2609.57     2643.48    100.34 o 
 -11   3  11     4540.06     4551.87    120.08 o 
 -10   3  11     2955.22     3081.11     94.33 o 
  -9   3  11     2871.66     2620.60     75.95 o 
  -8   3  11      303.20      255.39     41.59 o 
  -7   3  11    11041.70    10801.75    148.96 o 
  -6   3  11     1680.51     1760.79     57.50 o 
  -5   3  11      334.60      283.52     26.66 o 
  -4   3  11      280.08      372.78     29.21 o 
  -3   3  11      407.27      523.19     59.43 o 
  -2   3  11      782.22      800.40     45.73 o 
  -1   3  11    18329.43    19303.98    189.44 o 
   0   3  11     5571.18     5529.67    128.27 o 
   1   3  11    11467.44    11351.32    162.41 o 
   2   3  11    13780.23    14342.67    196.36 o 
   3   3  11    13242.01    13052.48    185.87 o 
   4   3  11     1626.04     1502.70     73.79 o 
   5   3  11      227.09      269.96     44.86 o 
   6   3  11     1275.34     1183.86     62.24 o 
   7   3  11      321.01      294.32     51.39 o 
   8   3  11     1533.80     1353.71     70.05 o 
   9   3  11     1158.02     1168.93     69.29 o 
  10   3  11       83.39        1.04     41.40 o 
  11   3  11     2072.05     2113.20    107.26 o 
  12   3  11     2697.96     2634.49    118.10 o 
  13   3  11      666.03      733.47    102.28 o 
 -13   4  11     1063.33     1122.61     82.97 o 
 -12   4  11     1358.37     1550.96     89.01 o 
 -11   4  11      951.02     1008.46     63.02 o 
 -10   4  11      828.05      849.79     63.84 o 
  -9   4  11        3.94       21.69     32.19 o 
  -8   4  11     2726.38     2559.28     74.36 o 
  -7   4  11      841.31      811.29     47.47 o 
  -6   4  11     4862.21     4784.72     91.16 o 
  -5   4  11     4271.13     4044.95     79.78 o 
  -4   4  11    11046.51    10804.51    125.83 o 
  -3   4  11    11622.60    11784.98    133.00 o 
  -2   4  11    37361.85    38249.79    352.10 o 
  -1   4  11     1482.93     1512.20     63.62 o 
   0   4  11     3394.69     3467.05     80.58 o 
   1   4  11        6.73       -5.81     28.00 o 
   2   4  11     1697.59     1795.19     65.88 o 
   3   4  11     1143.09     1236.05     59.94 o 
   4   4  11     3104.90     3045.15     84.80 o 
   5   4  11     1537.84     1758.56     72.81 o 
   6   4  11     3278.02     3461.08    153.33 o 
   7   4  11     5665.26     5609.35    121.27 o 
   8   4  11     7841.97     8089.33    170.38 o 
   9   4  11     2342.47     2414.47     89.77 o 
  10   4  11     1859.10     1881.01    102.47 o 
  11   4  11      519.38      569.87     74.64 o 
  12   4  11     2392.17     2193.81    115.83 o 
  13   4  11        2.03       85.26     62.09 o 
 -13   5  11     2114.94     2162.69    103.01 o 
 -12   5  11       67.19      160.33     55.65 o 
 -11   5  11     2598.75     2785.42    100.19 o 
 -10   5  11      316.22      259.92     44.96 o 
  -9   5  11     3469.98     3402.96     89.24 o 
  -8   5  11     1609.36     1520.56     64.26 o 
  -7   5  11     4793.14     4740.74     97.04 o 
  -6   5  11      580.41      567.45     49.60 o 
  -5   5  11     2744.93     2847.75     71.50 o 
  -4   5  11     4062.95     3790.83     67.88 o 
  -3   5  11     1147.97     1120.43     41.59 o 
  -2   5  11      136.20      103.93     22.98 o 
  -1   5  11        5.01      -18.56     23.65 o 
   0   5  11     1330.15     1232.29     58.80 o 
   1   5  11    10123.46    10114.93    159.70 o 
   2   5  11     2263.83     2354.13     75.90 o 
   3   5  11     9771.62     9675.47    159.96 o 
   4   5  11     1267.95     1361.49     68.84 o 
   5   5  11     2451.91     2780.71    101.94 o 
   6   5  11      159.65      248.58     45.21 o 
   7   5  11     2841.08     2860.81    118.36 o 
   8   5  11      217.15      175.85     46.37 o 
   9   5  11      295.75      197.19     59.95 o 
  10   5  11       59.08       -8.31     55.38 o 
  11   5  11      672.11      693.04     83.23 o 
  12   5  11      163.91       61.18     64.42 o 
 -12   6  11      909.84      977.86     77.68 o 
 -11   6  11      255.92      163.28     45.68 o 
 -10   6  11      120.80       52.26     40.91 o 
  -9   6  11       66.28       39.34     37.94 o 
  -8   6  11     3924.07     3611.16     91.89 o 
  -7   6  11      180.28      195.24     37.99 o 
  -6   6  11     8319.00     8060.00    146.05 o 
  -5   6  11       44.54       26.23     30.74 o 
  -4   6  11    10812.26    10911.31    151.53 o 
  -3   6  11     1636.02     1602.40     49.60 o 
  -2   6  11    13888.21    13884.53    156.61 o 
  -1   6  11      104.41       69.90     28.70 o 
   0   6  11     3437.85     3451.38    117.29 o 
   1   6  11      417.32      406.75     53.39 o 
   2   6  11       49.25        7.76     34.14 o 
   3   6  11        0.49      -13.53     36.56 o 
   4   6  11      161.83      148.80     42.60 o 
   5   6  11      233.29      200.14     46.82 o 
   6   6  11     3864.16     3970.73    110.35 o 
   7   6  11      397.05      500.16     68.49 o 
   8   6  11     6797.95     7277.12    480.64 o 
   9   6  11       31.30      111.13     58.34 o 
  10   6  11     2768.09     2508.46    121.61 o 
  11   6  11       14.81      130.13     66.11 o 
  12   6  11     2582.56     2617.09    132.53 o 
 -12   7  11      114.66      194.41     78.77 o 
 -11   7  11     3023.87     3159.71    100.16 o 
 -10   7  11      433.74      573.17     56.44 o 
  -9   7  11     2465.61     2495.14     85.31 o 
  -8   7  11     1491.85     1714.03     73.09 o 
  -7   7  11     5597.39     5622.92    158.72 o 
  -6   7  11     1089.72     1188.60     60.87 o 
  -5   7  11       83.36       92.53     35.40 o 
  -4   7  11       21.33       14.60     30.73 o 
  -3   7  11      782.42      793.77     58.10 o 
  -2   7  11      408.91      405.13     38.81 o 
  -1   7  11     3088.72     3084.70     76.89 o 
   0   7  11        3.54       27.76     35.34 o 
   1   7  11     6675.77     7110.15    137.52 o 
   2   7  11      780.75      966.83     64.15 o 
   3   7  11    15314.51    15032.38    229.76 o 
   4   7  11     3753.18     3812.40    108.60 o 
   5   7  11     3396.44     3492.28    116.52 o 
   6   7  11      694.64      659.45     63.97 o 
   7   7  11      546.22      561.69     90.74 o 
   8   7  11      886.57      899.38     89.76 o 
   9   7  11      899.62      743.22     86.13 o 
  10   7  11      417.13      329.75     76.02 o 
  11   7  11     1457.62     1542.96    116.24 o 
 -11   8  11      541.85      523.86     64.35 o 
 -10   8  11      219.80      190.45     71.34 o 
  -9   8  11      855.78      750.51     73.52 o 
  -8   8  11     1398.09     1413.51     84.21 o 
  -7   8  11     1765.82     1789.92     74.08 o 
  -6   8  11     2634.45     2616.41     87.50 o 
  -5   8  11        6.10       42.64     42.77 o 
  -4   8  11     6514.88     6824.76    189.89 o 
  -3   8  11       32.80      106.26     42.29 o 
  -2   8  11     4584.39     4695.53    110.21 o 
  -1   8  11     1017.89     1255.65     84.50 o 
   0   8  11     2766.54     2792.59    101.69 o 
   1   8  11      250.21      301.19     47.79 o 
   2   8  11       73.22       74.90     42.00 o 
   3   8  11      977.98     1074.67     73.20 o 
   4   8  11      155.20       56.95     47.02 o 
   5   8  11      130.17       69.76     48.54 o 
   6   8  11     3815.59     3760.95    115.38 o 
   7   8  11      489.51      571.27     78.64 o 
   8   8  11     2477.26     2477.88    124.46 o 
   9   8  11      396.97      372.27     75.99 o 
  10   8  11     2002.33     2233.89    130.99 o 
 -10   9  11     1174.34     1159.13     75.53 o 
  -9   9  11      620.81      598.82     61.17 o 
  -8   9  11      760.74      656.24     69.88 o 
  -7   9  11     1718.37     1751.04     88.78 o 
  -6   9  11      973.01      822.10     69.95 o 
  -5   9  11      314.60      374.59     56.45 o 
  -4   9  11      240.44      295.55     62.64 o 
  -3   9  11       35.70      190.26    130.94 o 
  -2   9  11      371.31      393.43     64.84 o 
  -1   9  11       20.54       18.52     40.14 o 
   0   9  11     1805.95     1957.29    214.56 o 
   1   9  11     1528.09     1461.56     80.37 o 
   2   9  11     4910.95     4681.93    122.37 o 
   3   9  11     1385.98     1491.58    150.90 o 
   4   9  11     1694.97     1539.13     84.01 o 
   5   9  11     2255.26     2081.49     94.79 o 
   6   9  11     1316.71     1546.29    177.32 o 
   7   9  11      402.62      286.64     72.91 o 
   8   9  11      272.60      358.75     77.04 o 
   9   9  11      139.27      106.91     73.72 o 
  -9  10  11      173.89      210.84     61.72 o 
  -8  10  11      121.80      195.07     78.08 o 
  -7  10  11     1972.27     2016.64     99.17 o 
  -6  10  11      766.33      838.76     74.06 o 
  -5  10  11     2443.88     2431.46    113.22 o 
  -4  10  11       94.07      213.98     59.96 o 
  -3  10  11     7603.35     7776.40    234.50 o 
  -2  10  11     1483.30     1789.50    104.39 o 
  -1  10  11     6947.68     6817.76    195.05 o 
   0  10  11      199.69      219.60     49.74 o 
   1  10  11       48.80       80.81     53.50 o 
   2  10  11       14.25      -22.61     44.30 o 
   3  10  11       29.40       34.10     47.08 o 
   4  10  11      191.75      179.29     53.05 o 
   5  10  11     1604.39     1570.17    124.62 o 
   6  10  11       16.10       73.87     66.80 o 
   7  10  11     3216.82     3066.78    141.31 o 
   8  10  11      780.41      853.23    125.82 o 
  -7  11  11        7.47      177.00     64.25 o 
  -6  11  11     2122.07     1918.28    111.82 o 
  -5  11  11      234.30      202.05     66.87 o 
  -4  11  11        1.06       20.47     57.53 o 
  -3  11  11        1.16       33.29     78.13 o 
  -2  11  11      675.33      585.75     80.64 o 
  -1  11  11      304.40      237.66     73.60 o 
   0  11  11     2157.53     2221.89    114.77 o 
   1  11  11      247.20      245.60     56.20 o 
   2  11  11     5210.81     5073.54    217.85 o 
   3  11  11       41.24      131.74     61.70 o 
   4  11  11     3860.10     3751.68    148.48 o 
   5  11  11      275.63      152.21     68.75 o 
   6  11  11     1217.71     1134.71    108.63 o 
  -4  12  11       11.24       28.17     64.80 o 
  -3  12  11     2140.07     2036.37    118.76 o 
  -2  12  11      247.17      313.84     99.35 o 
  -1  12  11     1230.43     1324.54    109.20 o 
   0  12  11      500.63      433.93     87.91 o 
   1  12  11      329.69      261.06    122.48 o 
   2  12  11      223.70      160.84     57.64 o 
   3  12  11       38.89       54.20    130.40 o 
   4  12  11       28.26       -5.68     67.14 o 
 -14   0  12     1903.02     2002.32    139.69 o 
 -12   0  12     1107.87     1160.96    110.54 o 
 -10   0  12      813.95      801.41     86.84 o 
  -8   0  12     8283.61     8225.81    310.61 o 
  -6   0  12    10445.20    10600.04    217.22 o 
  -4   0  12    24287.74    23780.29    325.93 o 
  -2   0  12     1178.09      750.69    133.11 o 
   2   0  12     2000.59     2017.15     60.47 o 
   4   0  12    11096.11    11021.25    176.27 o 
   6   0  12    19764.41    19373.27    286.82 o 
   8   0  12     3345.74     3347.82    104.27 o 
  10   0  12     2441.77     2549.13    121.48 o 
  12   0  12      465.03      208.56     88.94 o 
 -14   1  12       52.54      130.47     57.98 o 
 -13   1  12     2279.73     2193.40     97.02 o 
 -12   1  12      561.19      591.27     62.64 o 
 -11   1  12     4673.54     4465.30    163.92 o 
 -10   1  12       47.97       32.71     40.05 o 
  -9   1  12     8033.57     7870.15    126.58 o 
  -8   1  12      274.75      323.57     36.89 o 
  -7   1  12     6989.08     6957.02    106.12 o 
  -6   1  12      118.25      135.75     24.07 o 
  -5   1  12      104.33      105.99     22.69 o 
  -4   1  12     5498.51     5468.70     84.71 o 
  -3   1  12        5.15        7.79     16.28 o 
  -2   1  12      355.66      333.42     22.96 o 
  -1   1  12     1967.02     1813.15     56.94 o 
   0   1  12       39.23       65.95     17.40 o 
   1   1  12    19811.83    19051.39    206.82 o 
   2   1  12     1239.44     1090.21     40.97 o 
   3   1  12    12750.16    12730.24    152.09 o 
   4   1  12     2631.01     2698.02     61.39 o 
   5   1  12     4859.00     4840.78     85.51 o 
   6   1  12     2465.18     2435.96     58.26 o 
   7   1  12     2808.38     2936.31     73.89 o 
   8   1  12      580.89      628.49     44.85 o 
   9   1  12       44.85       74.70     33.52 o 
  10   1  12      433.79      363.46     58.50 o 
  11   1  12      666.59      806.79     91.06 o 
  12   1  12       54.25       95.84     65.84 o 
  13   1  12     1206.79     1213.62    113.80 o 
 -14   2  12      545.20      607.52     72.60 o 
 -13   2  12      374.41      361.48     60.72 o 
 -12   2  12     1289.17     1309.98     81.47 o 
 -11   2  12      212.18      183.74     49.55 o 
 -10   2  12      157.88      229.42     46.00 o 
  -9   2  12     1288.27     1326.39    139.70 o 
  -8   2  12      139.61      129.10     32.24 o 
  -7   2  12      127.87      139.48     29.67 o 
  -6   2  12      216.54      198.27     28.70 o 
  -5   2  12     1325.70     1237.44     48.96 o 
  -4   2  12    16354.11    16056.90    207.71 o 
  -3   2  12     5953.72     5918.61     80.37 o 
  -2   2  12    24362.20    25285.86    455.54 o 
  -1   2  12     6514.47     7166.51     87.55 o 
   0   2  12     4476.85     4244.53     81.12 o 
   1   2  12      197.83      174.95     25.03 o 
   2   2  12     3915.34     3331.94     61.91 o 
   3   2  12       72.61       53.43     22.66 o 
   4   2  12      106.89      115.01     27.95 o 
   5   2  12     1288.34     1373.11     64.43 o 
   6   2  12     6241.24     6439.19    105.01 o 
   7   2  12     1465.08     1719.66    119.24 o 
   8   2  12     9437.43     9853.43    168.13 o 
   9   2  12     1175.63     1545.48     95.05 o 
  10   2  12     8153.86     8274.42    158.24 o 
  11   2  12     2677.27     2676.35    108.50 o 
  12   2  12     3202.95     3235.61    223.78 o 
  13   2  12        0.99        9.68     68.23 o 
 -14   3  12     1180.49     1181.06     88.91 o 
 -13   3  12      810.71      935.98     78.46 o 
 -12   3  12     1596.39     1644.57     88.53 o 
 -11   3  12     1682.50     1848.14     86.46 o 
 -10   3  12     5420.12     5400.94    123.86 o 
  -9   3  12     3189.27     3118.53     82.54 o 
  -8   3  12     5930.20     5902.72    121.59 o 
  -7   3  12     2024.75     1985.04     63.28 o 
  -6   3  12     1524.37     1528.47     55.62 o 
  -5   3  12     2107.36     2068.32     57.04 o 
  -4   3  12     5482.05     5618.07     81.57 o 
  -3   3  12      396.69      392.09     27.74 o 
  -2   3  12      163.22      190.28     23.69 o 
  -1   3  12     3090.55     3445.83    128.64 o 
   0   3  12    16564.84    16680.77    218.81 o 
   1   3  12    15285.84    15567.32    209.17 o 
   2   3  12     5973.25     5483.75    105.71 o 
   3   3  12     4559.85     4379.98     95.62 o 
   4   3  12     1690.45     1748.38     67.15 o 
   5   3  12     1374.19     1164.50    114.93 o 
   6   3  12     3146.89     2924.44     97.34 o 
   7   3  12     1373.18     1358.18     85.22 o 
   8   3  12      196.77       62.16     32.04 o 
   9   3  12       58.87      -17.81     35.65 o 
  10   3  12      976.28     1091.05     82.71 o 
  11   3  12      512.68      566.83    171.11 o 
  12   3  12      616.31      759.86    101.17 o 
  13   3  12     1799.32     1929.91    140.23 o 
 -13   4  12     1301.70     1308.03     88.62 o 
 -12   4  12      330.13      316.80     59.11 o 
 -11   4  12      858.30      868.67     67.50 o 
 -10   4  12      396.92      386.50     52.86 o 
  -9   4  12     1171.92     1296.55     71.56 o 
  -8   4  12     2748.77     2720.31    112.69 o 
  -7   4  12      813.75      744.13     48.43 o 
  -6   4  12     2150.57     1899.71     87.92 o 
  -5   4  12     4494.12     4378.86     84.54 o 
  -4   4  12     1373.04     1244.36     43.07 o 
  -3   4  12    11195.70    10863.71    126.74 o 
  -2   4  12     1154.23     1226.02     41.52 o 
  -1   4  12     1438.24     1339.65     42.61 o 
   0   4  12      624.71      651.81     45.17 o 
   1   4  12     1526.81     1483.54     61.27 o 
   2   4  12      830.55      737.25     49.16 o 
   3   4  12       55.47       38.33     33.15 o 
   4   4  12     2166.28     2193.99     76.10 o 
   5   4  12     1872.26     1937.67     76.33 o 
   6   4  12      345.71      336.47     55.21 o 
   7   4  12      964.31     1220.85     83.95 o 
   8   4  12     2483.26     2742.59     93.79 o 
   9   4  12     4207.02     4270.88    114.99 o 
  10   4  12      285.98      377.44     66.29 o 
  11   4  12     2526.45     2605.36    119.15 o 
  12   4  12       63.42       93.13     62.64 o 
 -13   5  12        0.84        1.50     54.62 o 
 -12   5  12     1384.83     1439.38    134.71 o 
 -11   5  12      641.76      611.92     61.58 o 
 -10   5  12     1991.99     1855.52     78.21 o 
  -9   5  12      751.93      838.18     56.19 o 
  -8   5  12     4195.22     4080.12     94.17 o 
  -7   5  12        9.36       22.97     30.93 o 
  -6   5  12     2234.84     2185.83     68.67 o 
  -5   5  12      201.16      134.14     32.17 o 
  -4   5  12      623.07      723.80     36.23 o 
  -3   5  12       64.16       41.83     22.50 o 
  -2   5  12      408.99      435.83     38.04 o 
  -1   5  12      294.73      250.14     30.79 o 
   0   5  12     3976.92     4027.87     94.01 o 
   1   5  12      677.84      811.17     52.16 o 
   2   5  12    11487.86    11333.36    177.57 o 
   3   5  12      532.67      574.14     50.72 o 
   4   5  12     4384.52     4451.35    107.04 o 
   5   5  12       44.85       53.76     39.86 o 
   6   5  12    11265.49    11210.51    190.01 o 
   7   5  12      107.60       81.72     42.93 o 
   8   5  12     1557.46     1465.68     80.30 o 
   9   5  12      346.66      245.83     63.39 o 
  10   5  12      456.89      418.52     72.04 o 
  11   5  12       39.12       33.63     61.17 o 
  12   5  12      893.14      818.75     91.56 o 
 -12   6  12       54.38      108.35     52.92 o 
 -11   6  12      177.60      273.78     48.84 o 
 -10   6  12        4.90       70.96     41.67 o 
  -9   6  12     1984.56     1953.81     75.39 o 
  -8   6  12      245.98      241.82     42.16 o 
  -7   6  12     2722.53     2674.47     90.47 o 
  -6   6  12     2684.25     2699.56     86.33 o 
  -5   6  12     6677.22     6683.02    115.19 o 
  -4   6  12     2022.02     2006.31     64.58 o 
  -3   6  12    10044.78     9957.60    125.68 o 
  -2   6  12       62.49      132.36     30.46 o 
  -1   6  12     4704.83     4685.36     89.54 o 
   0   6  12      658.79      565.94     49.41 o 
   1   6  12      701.18      768.18     55.06 o 
   2   6  12      171.28      170.34     41.39 o 
   3   6  12       40.59       49.90     40.38 o 
   4   6  12     4226.93     4070.21    108.04 o 
   5   6  12     5497.46     5441.60    127.08 o 
   6   6  12       71.97       70.30     46.51 o 
   7   6  12     6635.79     6653.68    309.83 o 
   8   6  12      128.77      161.15     48.42 o 
   9   6  12     3003.38     2975.33    210.45 o 
  10   6  12      453.43      622.62     83.03 o 
  11   6  12     4051.27     4265.15    156.06 o 
 -12   7  12     1777.10     1769.78     87.94 o 
 -11   7  12      103.43      219.38     48.82 o 
 -10   7  12     3320.33     3484.79    101.23 o 
  -9   7  12     1139.24     1251.11     69.74 o 
  -8   7  12     8342.65     8378.14    192.71 o 
  -7   7  12      700.36      753.96     61.50 o 
  -6   7  12     2898.06     2868.45     82.20 o 
  -5   7  12       50.56       62.72     34.35 o 
  -4   7  12      249.94      261.02     45.58 o 
  -3   7  12     1593.77     1615.40     73.85 o 
  -2   7  12      466.64      398.41     40.09 o 
  -1   7  12       74.79      111.49     38.58 o 
   0   7  12     9995.21     9942.81    168.88 o 
   1   7  12     2046.34     2166.43     81.70 o 
   2   7  12    10141.33    10087.33    175.29 o 
   3   7  12      338.51      306.00     50.61 o 
   4   7  12     7019.05     7049.81    147.26 o 
   5   7  12      341.01      385.58     62.23 o 
   6   7  12      662.00      576.62     62.03 o 
   7   7  12      390.83      453.57     61.65 o 
   8   7  12       62.45       12.06     58.50 o 
   9   7  12      610.65      574.06     82.09 o 
  10   7  12      826.82      770.13     93.77 o 
  11   7  12       46.86       13.23     67.59 o 
 -11   8  12      304.29      198.08     51.30 o 
 -10   8  12       83.20      103.65     51.19 o 
  -9   8  12       52.39       73.04     48.36 o 
  -8   8  12      313.76      317.65     48.28 o 
  -7   8  12     1846.18     1795.84     74.18 o 
  -6   8  12        2.39       24.95     43.48 o 
  -5   8  12     3232.91     3435.25    105.22 o 
  -4   8  12     2538.21     2639.80     93.41 o 
  -3   8  12     4365.92     4506.37    114.64 o 
  -2   8  12      719.22      861.08     60.26 o 
  -1   8  12     2400.31     2327.78     84.90 o 
   0   8  12     2826.96     2925.48     93.84 o 
   1   8  12     1832.10     1875.96    132.72 o 
   2   8  12     1585.43     1603.46     82.09 o 
   3   8  12       33.78       -9.35     42.62 o 
   4   8  12        6.27       34.09     44.27 o 
   5   8  12     1600.58     1683.32     86.87 o 
   6   8  12     2419.42     2661.07    103.58 o 
   7   8  12     2411.83     2576.91    152.09 o 
   8   8  12      446.91      379.00     76.82 o 
   9   8  12     1388.01     1394.12    111.50 o 
  10   8  12     2196.85     2190.31    128.68 o 
 -10   9  12      109.59       85.59     48.60 o 
  -9   9  12      758.74      813.82     76.97 o 
  -8   9  12     1238.57     1143.29     82.95 o 
  -7   9  12     1822.31     1854.80     90.81 o 
  -6   9  12      914.62      874.12     72.97 o 
  -5   9  12      160.09       75.88     48.23 o 
  -4   9  12       65.23       35.55     52.34 o 
  -3   9  12        0.61       21.97     50.44 o 
  -2   9  12      374.06      377.65     64.51 o 
  -1   9  12     1550.75     1606.50     79.28 o 
   0   9  12      585.80      733.94     64.80 o 
   1   9  12     4935.10     5022.81    126.56 o 
   2   9  12     1291.91     1435.96     81.28 o 
   3   9  12     1681.64     1708.74     86.67 o 
   4   9  12     2242.78     2133.22     94.53 o 
   5   9  12     1134.47     1219.55     83.90 o 
   6   9  12     1189.93     1331.12    173.01 o 
   7   9  12     1198.83     1382.04    109.47 o 
   8   9  12       35.25       33.04     66.16 o 
   9   9  12      162.03      153.41     77.07 o 
  -8  10  12     2511.92     2605.32    111.85 o 
  -7  10  12      176.77      132.27     55.68 o 
  -6  10  12     4601.86     4414.97    147.55 o 
  -5  10  12       84.54      142.20     61.13 o 
  -4  10  12     6658.11     6821.95    179.06 o 
  -3  10  12      221.64      350.65     69.82 o 
  -2  10  12     3358.72     3602.03    172.61 o 
  -1  10  12     1582.50     1839.84    162.98 o 
   0  10  12      187.00      160.56     56.56 o 
   1  10  12      119.60       14.85     46.84 o 
   2  10  12       29.55       18.83     46.88 o 
   3  10  12      303.41      325.04     56.07 o 
   4  10  12     1596.81     1581.35     95.06 o 
   5  10  12       98.98       78.07     61.88 o 
   6  10  12     2206.38     1964.20    120.08 o 
   7  10  12      306.23      385.15     82.05 o 
  -6  11  12       28.88       75.71     63.05 o 
  -5  11  12      180.63       84.34     63.53 o 
  -4  11  12       45.02       16.67     60.13 o 
  -3  11  12      222.81      265.98    103.23 o 
  -2  11  12      740.29      786.32     87.97 o 
  -1  11  12     1367.69     1554.06    111.05 o 
   0  11  12       23.00       89.50     61.54 o 
   1  11  12     4837.47     4545.27    131.18 o 
   2  11  12      177.03      314.42     58.99 o 
   3  11  12     2798.68     2654.49    115.36 o 
   4  11  12      159.13      479.76    122.17 o 
   5  11  12     1489.78     1699.84    264.04 o 
   6  11  12       71.94      144.65     92.17 o 
  -4  12  12     2413.36     2381.45    128.58 o 
  -3  12  12       22.13       95.44     66.63 o 
  -2  12  12     2052.69     1997.05    120.83 o 
  -1  12  12       73.61       15.76     63.75 o 
   0  12  12     1114.38     1070.52    197.24 o 
   1  12  12       17.88       20.25     64.32 o 
   2  12  12      996.95      897.50     83.51 o 
   3  12  12      413.04      333.48     76.99 o 
 -13   0  13     1904.86     1755.40    128.97 o 
 -11   0  13      228.19      254.30    103.05 o 
  -9   0  13     1697.67     1592.80    115.49 o 
  -7   0  13     4036.99     4065.66    104.46 o 
  -5   0  13    15151.82    14639.07    224.94 o 
  -3   0  13     8469.05     8047.04    238.48 o 
  -1   0  13     3710.25     3915.72    107.92 o 
   1   0  13     2869.57     2951.24     84.27 o 
   3   0  13      205.04      221.30     33.95 o 
   5   0  13     7281.56     7167.15    137.81 o 
   7   0  13     1017.17     1217.69    158.32 o 
   9   0  13     1072.71     1333.67     96.72 o 
  11   0  13     3731.08     3866.08    220.76 o 
 -14   1  13     2470.46     2570.25    108.16 o 
 -13   1  13        0.93        8.42     48.92 o 
 -12   1  13     2426.12     2400.24     96.79 o 
 -11   1  13      342.05      435.79     55.97 o 
 -10   1  13     4678.60     4486.86    114.24 o 
  -9   1  13      511.68      576.87     53.49 o 
  -8   1  13     7630.23     7490.09    141.90 o 
  -7   1  13     2027.87     2022.86     59.35 o 
  -6   1  13      221.06      169.13     26.65 o 
  -5   1  13     1783.87     1708.89     48.48 o 
  -4   1  13     1204.19     1358.41     43.90 o 
  -3   1  13     4593.55     4643.39    111.77 o 
  -2   1  13        6.75      -26.18     17.45 o 
  -1   1  13      130.71      205.20     62.68 o 
   0   1  13    20160.45    20320.54    197.53 o 
   1   1  13     3680.64     3614.30     57.07 o 
   2   1  13    16779.12    16362.07    186.34 o 
   3   1  13     2174.58     2041.41     53.65 o 
   4   1  13     6688.62     7017.64    135.54 o 
   5   1  13     1622.13     1669.31     55.33 o 
   6   1  13     5091.92     5084.20     93.30 o 
   7   1  13     1115.13     1212.07     55.44 o 
   8   1  13        3.56        5.12     30.57 o 
   9   1  13       38.47      -52.90     41.96 o 
  10   1  13     1148.12     1304.62     85.82 o 
  11   1  13      358.81      263.67     55.65 o 
  12   1  13     1230.93     1168.26    108.55 o 
  13   1  13        2.39        0.62     98.43 o 
 -14   2  13      984.11      957.30     81.51 o 
 -13   2  13      902.08      973.98     78.49 o 
 -12   2  13      539.13      505.07     63.26 o 
 -11   2  13      315.04      286.03     54.57 o 
 -10   2  13      600.38      695.76     60.19 o 
  -9   2  13     1135.17     1037.93     61.31 o 
  -8   2  13      732.01      726.02     46.51 o 
  -7   2  13       31.74       31.21     27.58 o 
  -6   2  13      262.35      186.41     28.46 o 
  -5   2  13    12872.34    12535.42    157.88 o 
  -4   2  13     6215.17     6028.17     94.08 o 
  -3   2  13    10177.89     9740.63    114.55 o 
  -2   2  13      710.53      778.99     35.35 o 
  -1   2  13     6870.61     6827.78     86.52 o 
   0   2  13       41.81       12.24     30.42 o 
   1   2  13     5986.08     6359.68    351.15 o 
   2   2  13      156.29      178.73     25.24 o 
   3   2  13      952.61      997.24     42.31 o 
   4   2  13     1432.90     1502.66     85.63 o 
   5   2  13     1946.23     1831.77     57.17 o 
   6   2  13     2698.94     2994.29     87.57 o 
   7   2  13     1554.50     1804.62     75.87 o 
   8   2  13      535.99      700.45     80.50 o 
   9   2  13     6422.48     6465.53    136.65 o 
  10   2  13     3333.69     3381.34    122.01 o 
  11   2  13     2872.64     2871.15    112.02 o 
  12   2  13       53.40       99.59     71.60 o 
  13   2  13       19.12      -41.07    100.40 o 
 -13   3  13     3120.46     3145.27    115.16 o 
 -12   3  13      992.87     1128.06     79.59 o 
 -11   3  13     2222.98     2106.68     91.30 o 
 -10   3  13     2743.54     2694.52     91.96 o 
  -9   3  13     3490.38     3496.69     87.65 o 
  -8   3  13     2249.92     2350.29     82.91 o 
  -7   3  13       10.94       -5.97     28.04 o 
  -6   3  13      885.42      876.89     52.28 o 
  -5   3  13     2090.67     1979.34     69.79 o 
  -4   3  13      605.99      690.42     40.24 o 
  -3   3  13     2002.77     1978.22     54.19 o 
  -2   3  13     1118.60     1137.58     40.82 o 
  -1   3  13     4774.13     4753.67     69.80 o 
   0   3  13     9609.23     9442.80    146.21 o 
   1   3  13     7542.98     7365.71    125.87 o 
   2   3  13     4295.84     4357.32     94.85 o 
   3   3  13       89.46       98.73     33.96 o 
   4   3  13      138.66      149.56     41.43 o 
   6   3  13     1512.71     1681.78     82.75 o 
   7   3  13      292.69      286.69     44.23 o 
   8   3  13      136.41      165.58     43.89 o 
   9   3  13     1077.98     1071.53     83.88 o 
  10   3  13      221.30      131.34     47.87 o 
  11   3  13      214.30       75.75     58.53 o 
  12   3  13     1091.55     1223.60    129.41 o 
 -13   4  13      537.64      555.20     70.77 o 
 -12   4  13     2188.54     2009.76     95.46 o 
 -11   4  13      270.31      309.21     52.12 o 
 -10   4  13      871.70     1355.00    200.69 o 
  -9   4  13      727.23     1093.41    276.19 o 
  -8   4  13     1290.90     1438.31     63.55 o 
  -7   4  13      703.81      819.96     49.08 o 
  -6   4  13     2979.98     2893.22     84.06 o 
  -5   4  13     1368.52     1314.89     53.75 o 
  -4   4  13    16426.95    16328.36    191.89 o 
  -3   4  13      675.20      627.81     34.07 o 
  -2   4  13     5104.40     4998.33     77.92 o 
  -1   4  13     1030.95     1301.90     46.29 o 
   0   4  13     1001.88     1048.48     55.70 o 
   1   4  13        5.95      -34.64     29.84 o 
   2   4  13      497.98      593.28     47.70 o 
   3   4  13        6.81      -29.09     31.96 o 
   4   4  13     3524.08     3519.11     94.62 o 
   5   4  13      115.62      122.91     42.04 o 
   6   4  13     5309.75     5219.18    118.16 o 
   7   4  13      199.79      256.45     47.80 o 
   8   4  13     3248.61     3202.00    119.99 o 
   9   4  13      836.51      917.50     69.23 o 
  10   4  13     5252.20     5023.09    154.47 o 
  11   4  13      108.19      222.96     66.58 o 
  12   4  13     1207.62     1243.63    101.84 o 
 -13   5  13      649.60      609.17     75.52 o 
 -12   5  13      529.56      603.28     71.09 o 
 -11   5  13     1767.66     1792.12     87.30 o 
 -10   5  13      559.39      569.04     53.60 o 
  -9   5  13     7028.17     6962.29    129.18 o 
  -8   5  13      255.06      380.05     44.07 o 
  -7   5  13     6180.92     6204.44    128.97 o 
  -6   5  13      132.35       82.97     34.01 o 
  -5   5  13     1363.35     1392.84     63.29 o 
  -4   5  13       54.45       33.66     24.78 o 
  -3   5  13      255.18      226.56     27.57 o 
  -2   5  13      218.95      181.47     25.33 o 
  -1   5  13     4122.77     4291.22     82.55 o 
   0   5  13      224.18      233.04     39.05 o 
   1   5  13    19860.00    20173.83    270.91 o 
   2   5  13     1479.93     1537.73     69.37 o 
   3   5  13     9161.00     9249.48    161.01 o 
   4   5  13      219.49      330.00     47.96 o 
   5   5  13    11680.91    11391.85    190.14 o 
   6   5  13      129.72      103.98     46.52 o 
   7   5  13     3759.17     3590.90    126.87 o 
   8   5  13        8.92      -21.88     41.60 o 
   9   5  13      803.65      832.66     85.85 o 
  10   5  13       19.29       -6.36     57.13 o 
  11   5  13     1267.98     1227.05    157.01 o 
  12   5  13       81.13      104.33     66.85 o 
 -12   6  13      636.66      633.92     69.99 o 
 -11   6  13      104.03       67.05     43.51 o 
 -10   6  13     1392.64     1380.74     71.37 o 
  -9   6  13      656.36      697.84     55.16 o 
  -8   6  13     1176.02     1153.64     62.74 o 
  -7   6  13       44.63       84.20     36.24 o 
  -6   6  13     1466.42     1635.19     73.01 o 
  -5   6  13     1809.67     1775.56     64.93 o 
  -4   6  13     7540.30     7729.24    123.10 o 
  -3   6  13      127.73      123.02     32.76 o 
  -2   6  13      993.86     1041.89     50.92 o 
  -1   6  13     2293.27     2139.07     85.44 o 
   0   6  13     1201.42     1236.71     65.94 o 
   1   6  13      408.32      452.25     49.03 o 
   2   6  13      332.35      313.47     46.77 o 
   3   6  13      667.64      626.20     56.48 o 
   4   6  13     5132.38     5336.97    125.45 o 
   5   6  13      281.05      271.96     60.35 o 
   6   6  13     6137.56     6119.93    140.41 o 
   7   6  13      313.02      336.45     67.30 o 
   8   6  13     1809.91     1838.38     88.54 o 
   9   6  13       94.96       84.01     60.56 o 
  10   6  13     4876.61     4869.36    162.94 o 
  11   6  13      161.47      134.96     68.26 o 
 -11   7  13     2488.61     2459.98     92.77 o 
 -10   7  13     1069.27     1118.77     70.56 o 
  -9   7  13     4328.94     4196.24    106.12 o 
  -8   7  13      793.03      869.88     99.14 o 
  -7   7  13      961.31      959.56     60.15 o 
  -6   7  13        5.28       97.06     36.13 o 
  -5   7  13      151.81      138.74     44.82 o 
  -4   7  13       87.30        6.20     39.43 o 
  -3   7  13     2852.98     2777.84     89.48 o 
  -2   7  13       52.87       27.88     48.01 o 
  -1   7  13     3938.98     4122.92    104.22 o 
   0   7  13      847.20      971.15     69.27 o 
   1   7  13     4092.15     4186.32    109.18 o 
   2   7  13      669.73      748.05     62.18 o 
   3   7  13     1264.30     1356.37     78.44 o 
   4   7  13       83.54       56.76     45.13 o 
   5   7  13     2472.64     2310.36     93.39 o 
   6   7  13     2410.71     2393.14     97.02 o 
   7   7  13      108.49      180.91     54.75 o 
   8   7  13      231.68      275.61     70.74 o 
   9   7  13       38.20      -47.12     58.81 o 
  10   7  13       19.47       13.59     68.63 o 
 -10   8  13        4.31      -38.65     46.99 o 
  -9   8  13      215.54      161.71     43.91 o 
  -8   8  13     1110.09     1271.97     71.56 o 
  -7   8  13       95.39       56.91     47.61 o 
  -6   8  13     2216.23     2270.74     93.04 o 
  -5   8  13     2948.14     3029.28    101.35 o 
  -4   8  13     2923.49     3147.00    101.11 o 
  -3   8  13     6360.48     6609.98    180.97 o 
  -2   8  13     1692.27     1753.75    116.15 o 
  -1   8  13     2184.00     2474.44    258.52 o 
   0   8  13      988.25     1211.41     72.65 o 
   1   8  13     2237.39     2127.46     86.79 o 
   2   8  13      370.52      328.89     58.37 o 
   3   8  13        5.05      -61.64     41.09 o 
   4   8  13     1626.14     1605.91     85.38 o 
   5   8  13     3174.14     3318.42    115.50 o 
   6   8  13     2904.24     3058.38    110.47 o 
   7   8  13     2198.71     2335.00    121.46 o 
   8   8  13      891.18     1142.39    102.93 o 
   9   8  13     1037.75     1128.01    106.34 o 
  -9   9  13     1318.78     1295.22     90.38 o 
  -8   9  13     1555.93     1599.87    130.25 o 
  -7   9  13     1959.54     1951.04     95.28 o 
  -6   9  13      140.31      146.12     57.81 o 
  -5   9  13       54.06      -25.07     50.24 o 
  -4   9  13        0.21      -14.62     49.68 o 
  -3   9  13       49.89      104.94     79.21 o 
  -2   9  13       24.15       16.07     51.99 o 
  -1   9  13     3559.82     3792.20    248.08 o 
   0   9  13     9738.45     9547.84    188.44 o 
   1   9  13     1338.01     1621.62     85.26 o 
   2   9  13     1575.26     1819.83     89.55 o 
   3   9  13     4633.20     4785.70    128.34 o 
   4   9  13     1444.02     1434.28    103.54 o 
   5   9  13     1899.32     1924.27     94.74 o 
   6   9  13     1622.92     1892.05    122.09 o 
   7   9  13      228.83      219.49     80.82 o 
   8   9  13       23.22      -30.12     88.20 o 
  -8  10  13        0.58       29.24     54.68 o 
  -7  10  13      488.55      430.18     72.26 o 
  -6  10  13      109.26      158.78     61.36 o 
  -5  10  13     4517.45     4467.79    149.78 o 
  -4  10  13      191.80      278.35     65.98 o 
  -3  10  13     2992.23     2967.58    125.70 o 
  -2  10  13     1717.12     1683.19    107.78 o 
  -1  10  13       61.85       77.54     57.71 o 
   0  10  13      112.18      136.69     48.25 o 
   1  10  13      315.37      203.09     53.19 o 
   2  10  13       52.68       72.00     49.92 o 
   3  10  13       78.02        3.20     47.28 o 
   4  10  13      310.70      272.86     59.79 o 
   5  10  13     1584.24     1733.08    120.78 o 
   6  10  13       68.04      229.83     72.29 o 
   7  10  13      885.94     1011.83    105.53 o 
  -6  11  13      147.55      234.59    133.20 o 
  -5  11  13      291.02      158.20     68.01 o 
  -4  11  13        7.69      -77.20     83.20 o 
  -3  11  13      929.65      961.17     95.06 o 
  -2  11  13      613.29      535.50    114.02 o 
  -1  11  13        5.28      100.04     64.34 o 
   0  11  13     4002.45     3712.44    143.50 o 
   1  11  13      350.33      504.65     68.03 o 
   2  11  13     1544.81     1464.00    139.85 o 
   3  11  13       18.75        8.53     93.53 o 
   4  11  13     1161.83     1081.89    133.34 o 
   5  11  13       30.45       63.45     68.18 o 
  -3  12  13     2854.87     2833.41    135.76 o 
  -2  12  13        5.15       32.08     66.70 o 
  -1  12  13     1630.93     1692.49    123.65 o 
   0  12  13       11.35       14.05     65.52 o 
   1  12  13      409.70      490.65     85.58 o 
   2  12  13      225.05      359.22    114.53 o 
 -14   0  14     1353.25     1311.27    130.21 o 
 -12   0  14      264.41      154.38     76.22 o 
 -10   0  14     1944.19     2146.78    122.82 o 
  -8   0  14     4844.02     5028.79    160.46 o 
  -6   0  14     7556.74     7212.92    172.61 o 
  -4   0  14     5864.25     5546.87    114.41 o 
  -2   0  14      451.32      490.09     51.12 o 
   0   0  14     1397.84     1409.35     57.67 o 
   2   0  14       46.96       37.89     28.78 o 
   4   0  14     4791.17     4516.72    102.37 o 
   6   0  14     4423.29     4095.29    142.04 o 
   8   0  14      525.36      846.54     81.44 o 
  10   0  14     7759.82     7719.72    307.98 o 
  12   0  14      662.99      614.47    127.13 o 
 -13   1  14     1433.30     1394.76     88.94 o 
 -12   1  14      558.05      578.30     65.44 o 
 -11   1  14     4830.31     5053.07    127.54 o 
 -10   1  14      821.07      887.48     74.52 o 
  -9   1  14     8792.83     9040.71    161.37 o 
  -8   1  14      857.79      933.03     51.42 o 
  -7   1  14      333.29      460.31     46.35 o 
  -6   1  14      712.36      712.57     37.89 o 
  -5   1  14      110.13      103.35     20.45 o 
  -4   1  14        8.08       14.45     23.74 o 
  -3   1  14      211.88      224.40     27.17 o 
  -2   1  14     2277.76     2182.15     53.53 o 
  -1   1  14    14009.64    13264.77    197.74 o 
   0   1  14     9388.97     9156.32    106.34 o 
   1   1  14    17395.82    16908.50    171.51 o 
   2   1  14     1970.97     1970.71     58.05 o 
   3   1  14     6795.82     6393.04     96.85 o 
   4   1  14      635.36      657.47     44.21 o 
   5   1  14     9900.97     9712.21    134.95 o 
   6   1  14      394.21      522.05     40.75 o 
   7   1  14       43.02       22.29     30.78 o 
   8   1  14      627.08      689.47     77.16 o 
   9   1  14      448.31      413.35     58.99 o 
  10   1  14      388.27      406.78     63.70 o 
  11   1  14      579.98      482.79     73.46 o 
  12   1  14      104.43      139.45    103.85 o 
 -13   2  14      872.87      926.71     78.35 o 
 -12   2  14     1877.18     1828.64     92.63 o 
 -11   2  14      312.38      312.80     55.41 o 
 -10   2  14       20.50      312.70    177.77 o 
  -9   2  14      376.26      431.05     65.77 o 
  -8   2  14      250.57      299.42     38.51 o 
  -7   2  14     1166.53     1214.49     54.77 o 
  -6   2  14     6698.61     6544.04    128.93 o 
  -5   2  14     4060.19     3870.55    110.30 o 
  -4   2  14    19755.50    19846.48    223.21 o 
  -3   2  14     3990.98     3947.19     67.06 o 
  -2   2  14     8020.13     7738.74    102.16 o 
  -1   2  14     1900.43     1888.91     58.98 o 
   0   2  14     3466.88     3497.43     77.10 o 
   1   2  14      139.15      157.71     43.61 o 
   2   2  14       57.22       37.50     24.68 o 
   3   2  14      612.76      694.79     38.88 o 
   4   2  14     3613.18     3533.41     97.35 o 
   5   2  14     2095.50     2689.96    526.21 o 
   6   2  14     5555.31     5574.96    117.53 o 
   7   2  14     1291.83     1295.27     85.83 o 
   8   2  14     3364.92     3325.90     98.51 o 
   9   2  14     2546.40     2741.39     95.19 o 
  10   2  14     3329.15     3105.77    116.58 o 
  11   2  14      616.28      686.35     94.25 o 
  12   2  14      328.36      314.86     85.02 o 
 -13   3  14      580.93      718.39     79.80 o 
 -12   3  14      272.74      277.21     57.67 o 
 -11   3  14     2272.62     2471.39     97.09 o 
 -10   3  14     1238.91     1294.90     73.59 o 
  -9   3  14     3405.03     3284.95     88.01 o 
  -8   3  14      302.67      297.09     45.08 o 
  -7   3  14       71.74       62.26     31.16 o 
  -6   3  14      197.64      168.91     33.03 o 
  -5   3  14      160.19      166.43     27.99 o 
  -4   3  14      356.75      349.09     29.98 o 
  -3   3  14      371.84      412.72     32.49 o 
  -2   3  14       80.97       96.37     23.25 o 
  -1   3  14    11499.67    11392.33    128.40 o 
   0   3  14     5704.99     5796.17    110.14 o 
   1   3  14     6332.85     6311.71    116.87 o 
   2   3  14      815.28      964.63     54.74 o 
   3   3  14      665.55      724.92     60.04 o 
   4   3  14     2602.49     2548.96     93.89 o 
   5   3  14     5251.01     4927.65    190.09 o 
   6   3  14     2224.31     2344.51     83.09 o 
   7   3  14      231.39      300.51     47.85 o 
   8   3  14       28.38       22.43     42.18 o 
   9   3  14      608.92      504.39     57.94 o 
  10   3  14      526.94      415.77     56.77 o 
  11   3  14      554.28      497.96     90.77 o 
  12   3  14      471.96      543.92     95.34 o 
 -13   4  14      645.20      735.43     77.38 o 
 -12   4  14       46.15       27.09     51.55 o 
 -11   4  14        7.42      -63.81     42.54 o 
 -10   4  14      603.23      611.79     62.01 o 
  -9   4  14     2922.40     2800.14     83.30 o 
  -8   4  14      910.55      952.90     71.96 o 
  -7   4  14      753.38      813.60     56.00 o 
  -6   4  14      314.85      378.32     44.06 o 
  -5   4  14    21085.45    21031.79    278.32 o 
  -4   4  14      387.69      410.94     34.64 o 
  -3   4  14     3419.58     3526.34     91.92 o 
  -2   4  14      771.04      862.64     37.85 o 
  -1   4  14     3431.91     3722.31     63.26 o 
   0   4  14      403.72      440.37     44.42 o 
   1   4  14     2528.97     2633.23     79.66 o 
   2   4  14       36.37        8.92     34.23 o 
   3   4  14      479.61      456.06     47.19 o 
   4   4  14      253.84      246.95     44.69 o 
   5   4  14     2342.15     2434.69     86.98 o 
   6   4  14      726.45      749.39     60.04 o 
   7   4  14     1353.17     1612.96     80.52 o 
   8   4  14      656.32      664.03     62.60 o 
   9   4  14     6403.18     5858.17    244.35 o 
  10   4  14      900.33      927.23    124.89 o 
  11   4  14     3281.66     3023.29    350.28 o 
  12   4  14      149.84       72.69     78.75 o 
 -12   5  14     1396.78     1387.24    104.75 o 
 -11   5  14      864.17      885.69     64.01 o 
 -10   5  14     7172.43     7202.50    137.17 o 
  -9   5  14       56.62      195.78     41.56 o 
  -8   5  14     4750.24     4841.73    104.49 o 
  -7   5  14      677.19      632.34     55.39 o 
  -6   5  14     2046.83     2093.22     71.71 o 
  -5   5  14      310.15      260.89     40.97 o 
  -4   5  14     1430.39     1380.04     55.13 o 
  -3   5  14       10.31       -4.01     23.72 o 
  -2   5  14     4095.00     4208.16     84.29 o 
  -1   5  14      157.84      133.68     37.20 o 
   0   5  14    22774.04    22408.16    294.74 o 
   1   5  14      134.58      160.58     39.90 o 
   2   5  14     5162.54     5165.36    115.41 o 
   3   5  14      318.77      297.18     47.23 o 
   4   5  14     3805.67     3855.56    105.57 o 
   5   5  14       62.91      138.91     54.11 o 
   6   5  14     2490.27     2428.96    222.91 o 
   7   5  14       17.96      -34.88     41.58 o 
   8   5  14     1553.55     1434.78     94.26 o 
   9   5  14        0.06      -56.81     44.50 o 
  10   5  14     1183.46     1127.88     99.78 o 
  11   5  14        1.67      -14.51     60.68 o 
 -12   6  14        6.60      -15.84     50.46 o 
 -11   6  14      548.42      492.66     57.92 o 
 -10   6  14      434.42      399.90     51.52 o 
  -9   6  14      615.69      622.16     55.55 o 
  -8   6  14       21.41      -42.86     32.31 o 
  -7   6  14     2400.44     2324.42     76.64 o 
  -6   6  14       83.03      372.40    141.54 o 
  -5   6  14    10505.26    10510.13    154.32 o 
  -4   6  14      114.68      105.23     40.79 o 
  -3   6  14     4786.57     4867.66    111.04 o 
  -2   6  14     3474.65     3758.03    251.56 o 
  -1   6  14     4569.07     4802.05    110.29 o 
   0   6  14      168.05      203.85     59.85 o 
   1   6  14     1079.87     1128.57     66.91 o 
   2   6  14       17.96      -31.80     38.01 o 
   3   6  14     3115.29     3082.00     97.33 o 
   4   6  14      145.16      179.78     48.00 o 
   5   6  14     7397.71     7411.48    153.66 o 
   6   6  14        1.47        4.34     47.57 o 
   7   6  14     1760.68     1754.95    107.65 o 
   8   6  14       14.04       38.72     46.60 o 
   9   6  14     3819.46     3888.62    145.48 o 
  10   6  14      302.16      551.65    101.60 o 
  11   6  14     1816.42     1762.49    122.46 o 
 -11   7  14      326.27      369.55     55.92 o 
 -10   7  14     2477.47     2301.76     87.85 o 
  -9   7  14      814.22      774.75     61.30 o 
  -8   7  14     2395.56     2372.12     92.85 o 
  -7   7  14      106.83       50.46     39.16 o 
  -6   7  14      412.71      358.62     53.75 o 
  -5   7  14       52.43       50.81     42.89 o 
  -4   7  14      193.96      151.89     44.81 o 
  -3   7  14        4.55       14.13     44.61 o 
  -2   7  14      753.40      768.81     57.85 o 
  -1   7  14      124.50      110.46     41.64 o 
   0   7  14     3291.57     3293.97     97.57 o 
   1   7  14     1724.90     1718.21     90.90 o 
   2   7  14     4457.79     4568.91    117.29 o 
   3   7  14      272.23      326.02     53.51 o 
   4   7  14     3532.40     3510.09    109.77 o 
   5   7  14     2289.04     2178.58     94.42 o 
   6   7  14     3282.76     3356.70    112.01 o 
   7   7  14      108.43      -20.53     57.84 o 
   8   7  14        3.71      -55.59     57.22 o 
   9   7  14        0.24      -72.63     61.40 o 
  10   7  14      563.15      419.48     84.77 o 
 -10   8  14      530.30      461.28     66.51 o 
  -9   8  14      550.16      478.95     64.32 o 
  -8   8  14        1.75       90.65     57.79 o 
  -7   8  14     2417.56     2361.82     96.91 o 
  -6   8  14     3101.81     3204.93    106.92 o 
  -5   8  14     4062.25     3980.03    132.07 o 
  -4   8  14     6673.05     6804.80    170.50 o 
  -3   8  14     1996.28     1967.53    111.05 o 
  -2   8  14      703.13      839.63     78.01 o 
  -1   8  14     1375.64     1501.19     78.70 o 
   0   8  14      283.26      264.96     49.78 o 
   1   8  14     3977.48     3727.74    110.51 o 
   2   8  14        2.52        6.43     73.17 o 
   3   8  14      777.17      786.24     95.50 o 
   4   8  14     2307.55     2316.51     97.12 o 
   5   8  14     2050.82     2000.22     95.18 o 
   6   8  14     2055.65     2319.77    174.64 o 
   7   8  14      850.62     1112.87    100.17 o 
   8   8  14      676.34      713.74     90.06 o 
   9   8  14     2392.02     2286.16    147.24 o 
  -9   9  14     2842.39     3033.40    134.06 o 
  -8   9  14     1732.51     1841.29     98.58 o 
  -7   9  14      780.32      811.82     74.55 o 
  -6   9  14      249.27      194.62     98.52 o 
  -5   9  14        1.60      -26.00     52.44 o 
  -4   9  14      438.23      365.64     66.29 o 
  -3   9  14        2.04       34.37     52.80 o 
  -2   9  14     2137.89     2092.73    106.81 o 
  -1   9  14     5331.02     5481.08    158.74 o 
   0   9  14     2557.39     2896.47    101.54 o 
   1   9  14     3784.05     3762.21    114.19 o 
   2   9  14     1046.98     1115.50     79.75 o 
   3   9  14      137.51      133.23     52.06 o 
   4   9  14     1192.94     1305.52     86.71 o 
   5   9  14     1983.29     1884.55    115.48 o 
   6   9  14        1.17      -19.08     68.72 o 
   7   9  14       31.98       12.04     63.43 o 
   8   9  14        5.15       60.57     69.36 o 
  -7  10  14      977.04      909.83     91.33 o 
  -6  10  14     1181.23     1222.13    100.41 o 
  -5  10  14     1377.10     1499.12    107.30 o 
  -4  10  14     4191.43     4008.53    143.35 o 
  -3  10  14      830.87      837.81    106.10 o 
  -2  10  14      416.54      260.07     67.64 o 
  -1  10  14      210.51      227.41     66.83 o 
   0  10  14      942.15      892.22     73.39 o 
   1  10  14      205.86      140.36     52.33 o 
   2  10  14       33.41      -10.98     48.35 o 
   3  10  14      668.18      510.54     66.01 o 
   4  10  14      969.85      901.70     79.69 o 
   5  10  14      411.40      319.25     77.24 o 
   6  10  14     1355.20     1498.51    117.21 o 
  -5  11  14       14.59      -67.42     62.55 o 
  -4  11  14       12.54      -78.75     58.69 o 
  -3  11  14       28.87       -9.12     63.15 o 
  -2  11  14       73.70       25.98     63.85 o 
  -1  11  14     3337.46     3020.94    133.94 o 
   0  11  14      218.99      317.22     72.59 o 
   1  11  14     2595.87     2399.87    106.33 o 
   2  11  14      429.67      316.58     63.07 o 
   3  11  14     2372.44     2111.78    137.91 o 
   4  11  14      180.16      178.75     71.19 o 
  -1  12  14       19.81       72.78     67.66 o 
   0  12  14      237.33      348.56     99.93 o 
 -13   0  15      676.54      449.11    209.36 o 
 -11   0  15      679.24      548.33     89.78 o 
  -9   0  15        4.80       39.73     87.03 o 
  -7   0  15     4470.84     4809.32    119.65 o 
  -5   0  15     9555.43     9556.98    169.60 o 
  -3   0  15      624.29      626.83     58.16 o 
  -1   0  15     7133.35     6704.84    141.28 o 
   1   0  15    10503.56    10440.45    197.57 o 
   3   0  15     4771.47     4689.26    102.71 o 
   5   0  15    12407.66    11863.50    424.70 o 
   7   0  15     6700.26     6853.05    183.60 o 
   9   0  15    13416.05    13701.72    439.05 o 
  11   0  15     3313.55     3302.98    213.74 o 
 -13   1  15       42.05       -0.91     50.79 o 
 -12   1  15     1742.72     1631.95     88.21 o 
 -11   1  15      891.95     1045.63     73.71 o 
 -10   1  15     6804.30     6907.57    174.93 o 
  -9   1  15      476.35      557.15     54.84 o 
  -8   1  15     2076.19     2151.40     70.52 o 
  -7   1  15       24.84       -6.22     31.44 o 
  -6   1  15       16.43      -21.71     24.69 o 
  -5   1  15      634.76      665.95     40.89 o 
  -4   1  15      240.82      197.05     28.39 o 
  -3   1  15      471.43      493.36     39.51 o 
  -2   1  15     2099.01     1962.36     67.83 o 
  -1   1  15     3875.07     4017.37     71.08 o 
   0   1  15    11496.81    10796.77    121.89 o 
   1   1  15      606.34      699.08     35.59 o 
   2   1  15     9801.91     9432.40    137.96 o 
   3   1  15       13.62       -1.89     24.90 o 
   4   1  15     8606.46     8122.50    117.88 o 
   5   1  15      257.29      156.08     32.77 o 
   6   1  15      278.80      289.90     41.81 o 
   7   1  15        7.77      -42.53     58.91 o 
   8   1  15      185.81      185.02     50.19 o 
   9   1  15        5.28      -14.01     47.80 o 
  10   1  15      254.35      219.65     56.24 o 
  11   1  15       11.47       13.05     66.09 o 
  12   1  15     2226.86     2563.28    143.16 o 
 -13   2  15      437.02      439.48     65.70 o 
 -12   2  15       43.72       31.90     51.21 o 
 -11   2  15      270.12      288.11     56.99 o 
 -10   2  15      392.26      335.87     54.66 o 
  -9   2  15     2010.80     1921.83     79.09 o 
  -8   2  15      868.18      997.77     54.43 o 
  -7   2  15     6090.68     6300.44    140.99 o 
  -6   2  15     3208.00     3083.45     74.87 o 
  -5   2  15    23121.36    23429.22    293.91 o 
  -4   2  15     3288.52     3380.83     65.94 o 
  -3   2  15     3249.09     3162.89     61.90 o 
  -2   2  15     1526.16     1653.48     46.29 o 
  -1   2  15     2854.31     2894.21     64.45 o 
   0   2  15      182.12       85.43     27.53 o 
   1   2  15       43.93        2.76     23.67 o 
   2   2  15      238.21      219.96     28.69 o 
   3   2  15     5941.57     5906.91    162.39 o 
   4   2  15     1103.15     1058.69     73.17 o 
   5   2  15     4660.65     4425.98    110.85 o 
   6   2  15      345.89      404.23     50.44 o 
   7   2  15     2017.55     2023.86     82.19 o 
   8   2  15      703.79      686.36     59.77 o 
   9   2  15     7208.79     7288.86    172.16 o 
  10   2  15      831.58      944.57     80.07 o 
  11   2  15     1993.43     1636.55    133.46 o 
  12   2  15       11.55      -98.27     68.12 o 
 -13   3  15      720.59      761.07     76.58 o 
 -12   3  15      730.66      816.81     73.97 o 
 -11   3  15     1707.32     1752.40     88.15 o 
 -10   3  15     3234.96     3157.25     99.71 o 
  -9   3  15     3031.39     3124.96     85.61 o 
  -8   3  15      120.25       58.41     29.23 o 
  -7   3  15      806.79      749.25     55.40 o 
  -6   3  15      106.49       59.80     28.27 o 
  -5   3  15      524.68      409.37     33.87 o 
  -4   3  15      146.84      153.83     27.15 o 
  -3   3  15      128.77      121.38     25.92 o 
  -2   3  15     1161.41     1086.44     42.05 o 
  -1   3  15    13494.36    13607.66    148.93 o 
   0   3  15     5985.67     6088.80    115.60 o 
   1   3  15     3577.76     3674.51     90.16 o 
   2   3  15     1257.76     1359.49    106.26 o 
   3   3  15     3217.57     3085.21    101.70 o 
   4   3  15     3442.58     3562.45     96.22 o 
   5   3  15     6276.66     6351.06    128.82 o 
   6   3  15      218.61      139.91     42.06 o 
   7   3  15      158.34      210.10     46.83 o 
   8   3  15        2.10      -42.22     42.88 o 
   9   3  15      556.95      595.52     62.33 o 
  10   3  15      672.48      502.76     84.44 o 
  11   3  15      943.31      957.88    106.66 o 
  12   3  15     1437.19     1748.56    139.33 o 
 -12   4  15      399.18      439.49     64.29 o 
 -11   4  15       30.99      -43.23     59.70 o 
 -10   4  15      526.01      563.49     65.59 o 
  -9   4  15       14.64        0.45     36.02 o 
  -8   4  15     1269.50     1219.84     61.50 o 
  -7   4  15      240.90      245.39     38.03 o 
  -6   4  15    11886.66    11815.32    163.80 o 
  -5   4  15     2509.48     2406.96     69.98 o 
  -4   4  15     7885.36     7843.27    146.46 o 
  -3   4  15      624.29      609.64     35.40 o 
  -2   4  15     1288.83     1259.43     59.98 o 
  -1   4  15     1121.83     1291.58     73.32 o 
   0   4  15     5857.16     5942.51    118.36 o 
   1   4  15      883.65     1104.24    108.46 o 
   2   4  15      839.91      961.41     82.09 o 
   3   4  15      485.55      521.09     51.18 o 
   4   4  15     1235.68     1357.75     72.08 o 
   5   4  15     2142.26     2132.64     85.66 o 
   6   4  15     3800.11     3913.54    107.05 o 
   7   4  15     1304.93     1330.06    100.74 o 
   8   4  15     5469.93     5564.98    150.96 o 
   9   4  15     1703.82     1590.63    167.05 o 
  10   4  15     3453.27     3530.76    229.13 o 
  11   4  15      537.30      547.47    121.34 o 
 -12   5  15      817.40      833.18     91.22 o 
 -11   5  15     5828.83     5962.79    129.30 o 
 -10   5  15      238.69      316.00     49.21 o 
  -9   5  15     7624.97     7564.00    137.60 o 
  -8   5  15      147.33       91.49     38.97 o 
  -7   5  15      258.16      279.34     48.43 o 
  -6   5  15        0.11      -12.46     31.57 o 
  -5   5  15       35.37       -1.41     34.66 o 
  -4   5  15      343.39      318.84     73.82 o 
  -3   5  15     2727.82     2617.95     90.52 o 
  -2   5  15        0.66       11.31     33.89 o 
  -1   5  15    12932.82    12833.49    195.63 o 
   0   5  15      178.94      266.29     43.06 o 
   1   5  15     7482.70     7336.38    139.54 o 
   2   5  15     2122.04     2169.07     82.41 o 
   3   5  15     1199.43     1264.20     71.47 o 
   4   5  15      114.65      111.74     46.33 o 
   5   5  15     7037.03     6929.29    146.55 o 
   6   5  15      653.28      704.25     76.30 o 
   7   5  15       98.05      106.95     47.58 o 
   8   5  15       10.91      -18.53     43.51 o 
   9   5  15      321.66      300.59     57.24 o 
  10   5  15       42.69      -11.93     60.19 o 
  11   5  15      778.62      792.99     92.28 o 
 -11   6  15       26.72      -28.93     43.59 o 
 -10   6  15      353.58      235.56     48.02 o 
  -9   6  15      100.01       57.15     41.06 o 
  -8   6  15      840.94      688.47     53.45 o 
  -7   6  15      820.10      803.39     62.38 o 
  -6   6  15     9087.18     9087.36    144.44 o 
  -5   6  15       23.70       78.91     41.84 o 
  -4   6  15     7849.16     7882.81    148.34 o 
  -3   6  15      496.03      438.52     46.34 o 
  -2   6  15     4485.04     4747.62    110.31 o 
  -1   6  15      953.80     1061.53     92.50 o 
   0   6  15     1535.22     1618.19    106.23 o 
   1   6  15      925.21      954.07     74.35 o 
   2   6  15      350.20      453.06     53.77 o 
   3   6  15      666.62      770.50     77.01 o 
   4   6  15     4065.79     4035.33    113.37 o 
   5   6  15       14.70        4.93     46.88 o 
   6   6  15     1799.64     1746.16     91.34 o 
   7   6  15      229.27      437.70    104.33 o 
   8   6  15     1509.41     1833.09    205.76 o 
   9   6  15      219.11      222.74     69.92 o 
  10   6  15     3251.07     3233.39    141.31 o 
 -11   7  15     1682.11     1846.68     87.12 o 
 -10   7  15      774.31      821.59     65.47 o 
  -9   7  15     2532.93     2545.83    131.24 o 
  -8   7  15      158.93      127.94     48.81 o 
  -7   7  15      392.21      674.49     72.61 o 
  -6   7  15      332.48      463.49     93.95 o 
  -5   7  15       52.69       27.34     42.38 o 
  -4   7  15      272.84      220.51     56.15 o 
  -3   7  15        6.27      -17.37     46.08 o 
  -2   7  15        8.92      -11.31     38.18 o 
  -1   7  15     4643.52     4799.47    116.91 o 
   0   7  15     1062.96     1104.38     69.29 o 
   1   7  15     4418.16     4541.63    117.34 o 
   2   7  15      313.12      485.86     57.39 o 
   3   7  15     6784.19     6772.40    148.22 o 
   4   7  15     2043.42     2175.07     94.17 o 
   5   7  15     4507.51     4287.64    123.95 o 
   6   7  15     1084.07     1191.04     84.06 o 
   7   7  15       92.33        4.61     60.75 o 
   8   7  15      468.72      424.44     80.59 o 
   9   7  15      943.84     1073.86    104.02 o 
  10   7  15      276.53      134.12     73.37 o 
 -10   8  15       26.74      -13.59     62.70 o 
  -9   8  15      585.81      578.07     69.95 o 
  -8   8  15     1076.04     1064.37     79.94 o 
  -7   8  15     1537.60     1399.68     85.30 o 
  -6   8  15     3762.56     3880.21    133.04 o 
  -5   8  15     2761.87     2874.39    116.39 o 
  -4   8  15     3965.42     3899.91    130.73 o 
  -3   8  15      206.09      108.10     57.48 o 
  -2   8  15     3047.61     2814.77    114.75 o 
  -1   8  15      329.20      325.96     52.44 o 
   0   8  15     3559.74     3493.12    106.83 o 
   1   8  15      382.10      351.00     55.25 o 
   2   8  15        0.23       44.39     45.38 o 
   3   8  15     1435.20     1391.58    115.22 o 
   4   8  15     3126.77     2964.74    107.51 o 
   5   8  15      987.03      903.35    129.61 o 
   6   8  15     2614.84     2747.86    110.07 o 
   7   8  15      569.04      850.28    194.36 o 
   8   8  15     2367.72     2519.11    132.56 o 
   9   8  15     1318.39     1379.07    118.17 o 
  -9   9  15     1913.71     1893.92    102.12 o 
  -8   9  15      430.38      345.99     70.87 o 
  -7   9  15      345.34      311.36     65.41 o 
  -6   9  15        6.77      -28.58     52.09 o 
  -5   9  15        3.64      -43.48     52.39 o 
  -4   9  15       17.31      -15.85     50.44 o 
  -3   9  15      175.49       66.04     56.78 o 
  -2   9  15     3977.77     3826.78    136.06 o 
  -1   9  15     2385.57     2314.74    113.18 o 
   0   9  15     3697.26     3574.79    112.16 o 
   1   9  15     1257.36     1293.72     83.63 o 
   2   9  15       95.99       54.96     49.24 o 
   3   9  15      578.34      586.96     67.54 o 
   4   9  15     3319.34     3236.45    115.06 o 
   5   9  15      355.16      292.29     60.82 o 
   6   9  15      660.25      685.21     92.18 o 
   7   9  15      145.53      147.08    109.82 o 
  -7  10  15      156.39      133.90     65.56 o 
  -6  10  15      406.79      469.72     74.76 o 
  -5  10  15     4847.68     4667.97    156.29 o 
  -4  10  15      625.25      711.81     82.55 o 
  -3  10  15     2719.57     2594.85    122.07 o 
  -2  10  15      186.55      201.20     67.95 o 
  -1  10  15      868.30      996.87     95.75 o 
   0  10  15      126.23      187.24     88.85 o 
   1  10  15      933.54      832.70     74.13 o 
   2  10  15       13.37       20.90     48.83 o 
   3  10  15      293.49      166.49     56.80 o 
   4  10  15      252.47      194.13     58.49 o 
   5  10  15      853.40      806.32     81.13 o 
   6  10  15      453.83      408.26     81.00 o 
  -5  11  15      281.42      146.11     69.84 o 
  -4  11  15       14.07       -5.51     75.79 o 
  -3  11  15        3.84      -36.92     59.98 o 
  -2  11  15     1265.93     1264.86    107.36 o 
  -1  11  15       34.31       83.60     67.06 o 
   0  11  15     3119.98     3125.35    138.18 o 
   1  11  15      160.44      210.59     71.37 o 
   2  11  15     1226.00     1332.67     93.77 o 
   3  11  15       96.42       99.84     58.28 o 
   4  11  15     4073.10     3991.88    134.76 o 
 -12   0  16      109.87       21.67     74.73 o 
 -10   0  16       14.69     -102.04    127.69 o 
  -8   0  16     5431.14     6221.69    321.65 o 
  -6   0  16    11103.25    11502.26    245.93 o 
  -4   0  16    10090.23    10354.80    215.56 o 
  -2   0  16     9292.73     9230.18    346.10 o 
   0   0  16     6064.02     5778.17    134.48 o 
   2   0  16     1789.47     1856.30     85.79 o 
   4   0  16    13773.68    13354.02    269.13 o 
   6   0  16     5378.21     5362.99    157.88 o 
   8   0  16     5232.53     5226.84    251.19 o 
  10   0  16      962.35     1017.55    136.99 o 
  12   0  16       67.52       57.04    108.16 o 
 -13   1  16      432.40      405.12     64.32 o 
 -12   1  16     1087.64     1243.12     83.01 o 
 -11   1  16     6339.38     6328.69    146.38 o 
 -10   1  16      275.80      325.45     54.71 o 
  -9   1  16     6122.76     6333.45    135.20 o 
  -8   1  16      246.59      273.13     43.97 o 
  -7   1  16       83.31      163.80     40.52 o 
  -6   1  16       12.01      105.61     46.73 o 
  -5   1  16       89.44       94.50     26.25 o 
  -4   1  16        0.19       -8.91     18.83 o 
  -3   1  16      854.91      884.67     47.65 o 
  -2   1  16     2281.72     2305.57     78.38 o 
  -1   1  16    12947.38    12714.73    141.30 o 
   0   1  16        2.20       59.61     22.41 o 
   1   1  16     8748.01     8668.93    105.89 o 
   2   1  16      153.67      163.34     31.44 o 
   3   1  16     7859.11     7566.02    112.35 o 
   4   1  16      197.82      185.52     32.75 o 
   5   1  16     1194.53     1291.68     65.19 o 
   6   1  16      910.92      893.05     69.36 o 
   7   1  16      676.87      748.85     67.38 o 
   8   1  16        6.04       62.46     94.28 o 
   9   1  16       11.72      -42.62     47.33 o 
  10   1  16        5.45      -24.72     57.93 o 
  11   1  16      808.32      778.01     98.10 o 
  12   1  16      163.11      226.06     99.78 o 
 -13   2  16        9.08       51.98     54.90 o 
 -12   2  16      141.97       96.16     54.78 o 
 -11   2  16      535.82      560.83     64.12 o 
 -10   2  16      696.76      634.88     63.84 o 
  -9   2  16      112.27      142.65     43.05 o 
  -8   2  16     1754.38     1681.74     66.23 o 
  -7   2  16     1285.80     1164.14     68.36 o 
  -6   2  16    15455.18    15371.77    193.98 o 
  -5   2  16     1188.29     1293.18     62.11 o 
  -4   2  16     4687.84     4734.20     79.30 o 
  -3   2  16      736.26      763.98     41.03 o 
  -2   2  16      387.76      323.90     28.69 o 
  -1   2  16      292.24      236.30     31.77 o 
   0   2  16     2435.38     2191.18     82.13 o 
   1   2  16       67.55       76.95     26.83 o 
   2   2  16      354.58      331.76     42.64 o 
   3   2  16     1667.81     1487.80     76.20 o 
   4   2  16      102.85       71.26     38.01 o 
   5   2  16      597.76      691.44     55.33 o 
   6   2  16     1937.65     2039.16     80.22 o 
   7   2  16     2287.04     2414.85     88.74 o 
   8   2  16     4069.39     4363.16    130.88 o 
   9   2  16     2722.93     2860.14    125.57 o 
  10   2  16     2298.14     2517.36    111.34 o 
  11   2  16      112.25      195.12     61.74 o 
  12   2  16      571.87      503.73    134.65 o 
 -13   3  16      994.19     1063.27     84.94 o 
 -12   3  16      504.67      491.57     67.41 o 
 -11   3  16     2764.90     2916.94    166.13 o 
 -10   3  16     3695.13     3722.91    127.75 o 
  -9   3  16     3759.69     3693.60     93.53 o 
  -8   3  16      387.92      356.48     41.28 o 
  -7   3  16       51.75      102.06     33.75 o 
  -6   3  16     1306.84     1262.29     66.12 o 
  -5   3  16      359.79      313.45     33.11 o 
  -4   3  16      636.95      681.04     42.73 o 
  -3   3  16      821.68      951.31     41.98 o 
  -2   3  16     5010.73     4966.03     79.35 o 
  -1   3  16     2560.11     2500.17     64.71 o 
   0   3  16     7093.05     6871.72    126.64 o 
   1   3  16     3265.47     3382.87    158.14 o 
   2   3  16     1771.40     1806.84     84.04 o 
   3   3  16     1253.42     1318.92     66.85 o 
   4   3  16    10919.92    10964.25    180.49 o 
   5   3  16     1831.74     1746.07     76.77 o 
   6   3  16      366.37      438.96     52.24 o 
   7   3  16      137.34      116.88     45.76 o 
   8   3  16       35.07       26.71     44.54 o 
   9   3  16      273.29      215.37     60.15 o 
  10   3  16      944.59     1397.68    164.44 o 
  11   3  16      853.82     1064.17    114.20 o 
 -12   4  16      172.31       61.06     56.11 o 
 -11   4  16      154.79      111.92     62.41 o 
 -10   4  16       98.16       28.07     29.99 o 
  -9   4  16      262.11      259.39     45.19 o 
  -8   4  16      857.88      919.09     56.77 o 
  -7   4  16     2242.40     2366.40     85.08 o 
  -6   4  16     2149.89     2297.98     71.87 o 
  -5   4  16     4755.40     4601.26    104.20 o 
  -4   4  16     2568.76     2526.75     62.54 o 
  -3   4  16      804.95      848.94     41.66 o 
  -2   4  16     2446.44     2373.44     67.67 o 
  -1   4  16     5282.50     5008.61    109.16 o 
   0   4  16       33.79      -33.46     49.77 o 
   1   4  16      332.43      290.54     62.07 o 
   2   4  16      382.75      467.01     49.91 o 
   3   4  16     1435.36     1532.32     82.63 o 
   4   4  16     1750.16     1718.67     79.25 o 
   5   4  16     4452.25     4150.20    310.13 o 
   6   4  16     2970.77     3221.80    114.23 o 
   7   4  16     5532.95     5583.94    150.28 o 
   8   4  16     1151.01     1271.63    161.42 o 
   9   4  16     4965.02     4821.61    231.93 o 
  10   4  16      198.93      157.01     67.12 o 
  11   4  16      685.77      769.81    184.05 o 
 -12   5  16     2218.80     2280.29    122.24 o 
 -11   5  16      468.02      491.96     56.77 o 
 -10   5  16     3197.82     3035.57     93.80 o 
  -9   5  16       14.41       21.58     38.63 o 
  -8   5  16      365.80      288.60     44.79 o 
  -7   5  16      136.89      116.99     37.75 o 
  -6   5  16       12.06       25.58     38.70 o 
  -5   5  16      135.84      132.73     35.21 o 
  -4   5  16      195.99      199.55     43.63 o 
  -3   5  16     1047.55     1010.12     52.22 o 
  -2   5  16     6005.02     5807.92    169.36 o 
  -1   5  16      380.42      415.85     47.96 o 
   0   5  16     3056.60     2937.32     90.29 o 
   1   5  16     1352.63     1829.37     78.48 o 
   2   5  16     2529.33     2637.72    116.89 o 
   3   5  16     1362.97     1491.71     77.01 o 
   4   5  16     8235.38     8258.33    160.59 o 
   5   5  16      378.15      389.46     57.03 o 
   6   5  16     1131.19     1183.63     90.21 o 
   7   5  16       66.79       46.52     45.99 o 
   8   5  16       37.61      -17.72     47.36 o 
   9   5  16      120.29       58.38     38.93 o 
  10   5  16       79.70      -13.80     63.13 o 
  11   5  16        1.85     -124.33    115.98 o 
 -11   6  16      293.62      233.70     50.80 o 
 -10   6  16      101.51       81.09     44.36 o 
  -9   6  16      285.60      244.60     54.04 o 
  -8   6  16       28.22        2.70     43.08 o 
  -7   6  16     5935.24     6003.65    132.59 o 
  -6   6  16      969.70     1076.21     71.59 o 
  -5   6  16     7854.77     7922.87    152.75 o 
  -4   6  16       45.18      130.24     49.36 o 
  -3   6  16     1160.67     1308.90     99.86 o 
  -2   6  16      360.18      407.66     48.13 o 
  -1   6  16     1562.14     1543.21     74.74 o 
   0   6  16      418.73      636.36     77.32 o 
   1   6  16       36.75       77.93     51.65 o 
   2   6  16     1150.38     2478.14    127.14 o 
   3   6  16     2916.24     3084.35    194.93 o 
   4   6  16      445.80      385.96     56.66 o 
   5   6  16     3190.13     3270.74    107.60 o 
   6   6  16       70.88       70.74     50.08 o 
   7   6  16     3008.41     3183.32    131.77 o 
   8   6  16       55.18       76.39     46.37 o 
   9   6  16     5487.71     5674.29    176.77 o 
  10   6  16      104.78      154.89     71.92 o 
 -10   7  16     3645.24     3622.26    106.51 o 
  -9   7  16      545.89      625.63     99.14 o 
  -8   7  16     1342.91     1398.36     85.57 o 
  -7   7  16      242.80      127.33     49.23 o 
  -6   7  16      655.35      713.70     64.57 o 
  -5   7  16       54.27       34.29     48.92 o 
  -4   7  16      180.80      235.84     54.71 o 
  -3   7  16      642.50      558.94     67.11 o 
  -2   7  16     2433.02     2442.70     91.12 o 
  -1   7  16     2935.29     3086.28     98.85 o 
   0   7  16     6598.73     6745.66    143.25 o 
   1   7  16      815.89      936.83     71.17 o 
   2   7  16     7261.08     7197.35    152.95 o 
   3   7  16     1337.17     1734.70    128.56 o 
   4   7  16     4088.45     4138.38    120.63 o 
   5   7  16     1030.24      980.73     77.86 o 
   6   7  16       73.73       45.60     53.18 o 
   7   7  16      278.45      219.59     67.37 o 
   8   7  16      166.06       49.95     60.84 o 
   9   7  16       42.97       46.34     65.72 o 
  -9   8  16      421.84      312.11     62.82 o 
  -8   8  16      102.89      188.98     62.00 o 
  -7   8  16     2467.95     2675.36    117.88 o 
  -6   8  16     1516.18     1714.28    135.76 o 
  -5   8  16     2507.48     2556.76    112.84 o 
  -4   8  16      198.17      178.58     55.54 o 
  -3   8  16     1857.42     1778.25     98.86 o 
  -2   8  16      299.52      341.92     64.67 o 
  -1   8  16      667.08      724.94     80.09 o 
   0   8  16      450.10      362.39     54.36 o 
   1   8  16      314.15      242.42     52.60 o 
   2   8  16      373.74      344.75     68.05 o 
   3   8  16     2710.48     2600.70    101.52 o 
   4   8  16      133.86      165.67     54.97 o 
   5   8  16     2385.17     2367.11    162.75 o 
   6   8  16       17.94       16.82     53.24 o 
   7   8  16     1747.03     1992.94    154.70 o 
   8   8  16      487.01      455.94     82.13 o 
  -8   9  16      399.75      218.78     67.39 o 
  -7   9  16        2.22       11.17     56.43 o 
  -6   9  16        3.91      107.30     58.22 o 
  -5   9  16      101.86      -16.14     53.14 o 
  -4   9  16      498.83      515.00    156.14 o 
  -3   9  16     2024.29     2033.01    107.71 o 
  -2   9  16     1335.81     1354.26    100.59 o 
  -1   9  16     4472.75     4221.62    144.37 o 
   0   9  16      562.30      593.59     64.44 o 
   1   9  16      409.92      323.36     56.65 o 
   2   9  16      676.19      694.47     70.93 o 
   3   9  16     1547.31     1467.17     91.83 o 
   4   9  16      872.60     1003.79     81.79 o 
   5   9  16     1189.48     1288.76    158.87 o 
   6   9  16      124.43       85.19    102.83 o 
   7   9  16        9.50      -93.74     62.49 o 
  -6  10  16     4908.71     4597.13    235.38 o 
  -5  10  16      238.66      233.50     68.38 o 
  -4  10  16     5525.76     5497.08    206.06 o 
  -3  10  16       83.31      168.57     66.97 o 
  -2  10  16     2484.33     2564.39    165.67 o 
  -1  10  16       43.42       32.77     61.04 o 
   0  10  16     1156.24     1201.12    101.50 o 
   1  10  16       55.07       95.85     53.79 o 
   2  10  16     1239.94     1086.48     84.02 o 
   3  10  16        9.43       17.21     54.45 o 
   4  10  16     1178.26     1105.10     88.49 o 
   5  10  16      469.06      423.80     69.80 o 
  -4  11  16       18.53       17.01     63.10 o 
  -3  11  16      748.86      719.97     90.87 o 
  -2  11  16        1.04        6.61     65.02 o 
  -1  11  16     2826.85     2642.90    130.51 o 
   0  11  16      778.45      710.54     90.15 o 
   1  11  16     2909.28     2656.97    153.72 o 
   2  11  16      439.97      404.71     67.59 o 
   3  11  16     3636.51     3445.23    127.16 o 
 -13   0  17        0.88     -105.15     70.10 o 
 -11   0  17       83.29      101.49     74.63 o 
  -9   0  17      591.96      567.82     83.00 o 
  -7   0  17    11608.54    12452.00    219.51 o 
  -5   0  17     5276.50     5670.24    138.23 o 
  -3   0  17     4616.88     3812.86    160.52 o 
  -1   0  17     1009.06      902.47     58.11 o 
   1   0  17       85.88      162.49     57.90 o 
   3   0  17    10887.96    10632.58    228.96 o 
   5   0  17     3306.51     3104.82    125.35 o 
   7   0  17     3541.17     3413.36    204.87 o 
   9   0  17     1105.60      828.33    133.91 o 
  11   0  17       99.30       75.39     96.58 o 
 -13   1  17        4.68       50.55     53.69 o 
 -12   1  17     2703.10     2775.53    107.99 o 
 -11   1  17       81.24       79.10     50.85 o 
 -10   1  17     6217.78     6263.90    141.75 o 
  -9   1  17      502.81      524.50     58.01 o 
  -8   1  17     1627.89     1705.56     75.17 o 
  -7   1  17      284.35      437.72     51.53 o 
  -6   1  17       14.93       25.15     27.63 o 
  -5   1  17      116.33      143.74     37.63 o 
  -4   1  17     1296.44     1290.81     61.79 o 
  -3   1  17      406.06      396.73     35.89 o 
  -2   1  17     3786.33     3733.73     96.22 o 
  -1   1  17     1011.13     1131.92     42.85 o 
   0   1  17     6082.49     6167.79     87.09 o 
   1   1  17      156.92      269.04     30.47 o 
   2   1  17    13769.90    14010.60    224.52 o 
   3   1  17     1153.53     1219.78     52.42 o 
   4   1  17     4507.05     4499.25    116.12 o 
   5   1  17     1330.06     1412.39     81.58 o 
   6   1  17       41.90       44.46     44.62 o 
   7   1  17      524.83      428.31     60.35 o 
   8   1  17       91.84        1.78     48.02 o 
   9   1  17        0.52      -86.87     63.57 o 
  10   1  17      516.08      479.57     98.24 o 
  11   1  17       81.69      168.16     84.94 o 
 -12   2  17      356.51      285.66     75.48 o 
 -11   2  17       79.35       37.88     59.34 o 
 -10   2  17        1.82      -64.27     42.85 o 
  -9   2  17      373.16      384.66     50.87 o 
  -8   2  17      928.62     1179.25    139.52 o 
  -7   2  17     2577.05     2729.02    120.43 o 
  -6   2  17      236.36      291.96     37.66 o 
  -5   2  17     2189.45     2189.52     68.16 o 
  -4   2  17     2199.01     2284.96     59.05 o 
  -3   2  17     1435.98     1354.90     53.68 o 
  -2   2  17     1009.02     1076.61     49.85 o 
  -1   2  17     2613.52     2501.65     60.82 o 
   0   2  17       58.12       37.37     34.71 o 
   1   2  17       39.56      188.09    119.58 o 
   2   2  17      421.89      416.20     45.74 o 
   3   2  17        4.42      -22.42     40.04 o 
   4   2  17     1003.75     1089.40     62.64 o 
   5   2  17     2111.98     2115.38     79.56 o 
   6   2  17      855.36      969.65     88.53 o 
   7   2  17     9389.04     9427.41    197.09 o 
   8   2  17     2198.21     2314.38    105.33 o 
   9   2  17     3568.77     3715.29    128.35 o 
  10   2  17       10.57       62.00     53.22 o 
  11   2  17      656.84      551.30     95.06 o 
 -12   3  17      970.92      899.32     77.90 o 
 -11   3  17     3628.62     3738.72    117.91 o 
 -10   3  17     1276.92     1273.59    135.93 o 
  -9   3  17     3471.41     3630.99     94.08 o 
  -8   3  17     1336.36     1269.96     76.15 o 
  -7   3  17       19.11       18.95     32.86 o 
  -6   3  17      145.66       90.56     33.48 o 
  -5   3  17       19.95      -16.15     27.82 o 
  -4   3  17      117.59       57.39     31.47 o 
  -3   3  17    15173.74    15144.81    170.35 o 
  -2   3  17     2414.01     2226.04     57.37 o 
  -1   3  17     5230.46     5096.74    108.49 o 
   0   3  17     2166.98     1981.94     73.85 o 
   1   3  17     5150.22     5379.11    194.51 o 
   2   3  17     5337.37     5168.34    173.82 o 
   3   3  17     2464.26     2438.68     84.86 o 
   4   3  17     3388.85     3363.24    113.19 o 
   5   3  17       19.77      -26.99     39.36 o 
   6   3  17       44.49       36.56     43.55 o 
   7   3  17      980.61     1033.19     71.80 o 
   8   3  17       36.17      -72.62     48.41 o 
   9   3  17      641.65      541.04     71.14 o 
  10   3  17      454.17      434.21     69.08 o 
  11   3  17     1320.68     1344.84    124.81 o 
 -12   4  17        7.10      -11.57     54.39 o 
 -11   4  17       63.96       52.72     60.42 o 
 -10   4  17      399.87      254.77     56.94 o 
  -9   4  17       87.70       69.21     40.92 o 
  -8   4  17     4049.06     4195.79     99.37 o 
  -7   4  17     1449.84     1549.42     82.48 o 
  -6   4  17    10770.05    10733.53    157.15 o 
  -5   4  17     1808.40     1807.00     86.50 o 
  -4   4  17     5828.17     5847.24     94.17 o 
  -3   4  17       51.45       31.62     33.49 o 
  -2   4  17     4498.54     4320.82    103.40 o 
  -1   4  17       36.91       38.13     37.42 o 
   0   4  17      974.88     1035.85     63.10 o 
   1   4  17      946.60      980.71     63.63 o 
   2   4  17     2349.92     2265.18     83.88 o 
   3   4  17      368.80      286.02     55.95 o 
   4   4  17     2268.86     2139.17    166.35 o 
   5   4  17     1400.55     1564.20    115.79 o 
   6   4  17     5195.95     5142.24    143.19 o 
   7   4  17      344.01      371.43     57.91 o 
   8   4  17     3185.28     3291.49    109.58 o 
   9   4  17       39.10      218.08     61.06 o 
  10   4  17     1054.95     1260.30     97.76 o 
  11   4  17       94.15        9.07     80.01 o 
 -11   5  17     1974.85     1874.86     83.55 o 
 -10   5  17      596.57      480.78     62.85 o 
  -9   5  17      828.11      711.59     58.49 o 
  -8   5  17      309.26      243.91     47.10 o 
  -7   5  17      328.64      265.36     42.35 o 
  -6   5  17      108.14       61.12     39.66 o 
  -5   5  17      218.14      165.45     45.23 o 
  -4   5  17      654.26      685.79     60.44 o 
  -3   5  17     1836.05     1884.36     76.58 o 
  -2   5  17       17.11       33.37     37.89 o 
  -1   5  17     3747.80     3699.83    100.36 o 
   0   5  17     2238.31     2160.09     83.04 o 
   1   5  17     2400.64     2644.25     89.70 o 
   2   5  17      926.58     1105.53     70.91 o 
   3   5  17     6445.49     6856.35    144.13 o 
   4   5  17        3.44       17.31     44.70 o 
   5   5  17     1880.02     2079.51    111.74 o 
   6   5  17      180.39      200.16     63.95 o 
   7   5  17      159.65      110.26     50.10 o 
   8   5  17      142.44       90.60     48.87 o 
   9   5  17       56.03      134.13     54.16 o 
  10   5  17        6.66      150.14    116.05 o 
 -11   6  17       30.72       -4.55     46.14 o 
 -10   6  17      233.91      193.41     50.35 o 
  -9   6  17        0.04       -4.24     29.24 o 
  -8   6  17     4257.70     4258.87    116.97 o 
  -7   6  17      311.94      285.72     61.56 o 
  -6   6  17     4188.28     4158.62    113.45 o 
  -5   6  17        0.77      -53.82     46.26 o 
  -4   6  17     1808.52     1798.31     93.78 o 
  -3   6  17      107.06        3.78     46.89 o 
  -2   6  17     1329.27     1397.50     74.49 o 
  -1   6  17      444.49      391.82     50.98 o 
   0   6  17      260.58      248.88     49.09 o 
   1   6  17      181.53      128.22     47.72 o 
   2   6  17      954.80     1132.58    114.13 o 
   3   6  17       50.57       53.54     45.85 o 
   4   6  17     2069.63     1979.51     90.86 o 
   5   6  17      239.50      200.18     53.09 o 
   6   6  17     3638.26     3410.42    115.92 o 
   7   6  17       27.78       96.30     50.86 o 
   8   6  17     3620.84     3922.10    143.17 o 
   9   6  17        1.90       11.46     64.26 o 
  10   6  17     1184.35     1260.08    110.34 o 
 -10   7  17      320.93      398.31     80.23 o 
  -9   7  17      990.56      964.33     91.39 o 
  -8   7  17        3.42      -46.13     44.42 o 
  -7   7  17      650.62      617.72     64.25 o 
  -6   7  17      192.82      170.40     55.87 o 
  -5   7  17       19.39      -27.67     47.16 o 
  -4   7  17      116.37      120.90     79.08 o 
  -3   7  17     3747.96     3669.70    128.63 o 
  -2   7  17     1577.03     1733.53     82.79 o 
  -1   7  17     5976.30     6078.53    152.88 o 
   0   7  17      527.48      611.04     90.67 o 
   1   7  17     7064.00     7039.53    151.41 o 
   2   7  17      824.48      961.94    100.25 o 
   3   7  17     4439.05     4410.71    124.06 o 
   4   7  17      768.07      818.30     82.93 o 
   5   7  17       10.00        3.94     49.18 o 
   6   7  17       18.92      -11.03     60.83 o 
   7   7  17      175.67      147.93     66.96 o 
   8   7  17       26.08      -17.62     62.45 o 
   9   7  17      154.78      124.46     70.60 o 
  -9   8  17      226.89      258.72     60.51 o 
  -8   8  17     2409.29     2462.83    118.73 o 
  -7   8  17      727.64      743.57     84.88 o 
  -6   8  17     3332.38     3292.88    187.66 o 
  -5   8  17      363.14      351.79     71.36 o 
  -4   8  17     1621.41     1544.65     98.44 o 
  -3   8  17     2671.81     2480.59    112.17 o 
  -2   8  17     1360.15     1439.38    100.63 o 
  -1   8  17     1024.24      985.15     73.06 o 
   0   8  17      756.48      608.16     63.03 o 
   1   8  17       14.59       65.30     48.89 o 
   2   8  17      371.90      233.89     55.44 o 
   3   8  17      182.09      162.89     54.43 o 
   4   8  17     2234.57     2120.10    127.70 o 
   5   8  17        2.31       -5.65     51.59 o 
   6   8  17     1201.83     1136.83    121.25 o 
   7   8  17     1685.49     1785.51    123.23 o 
   8   8  17     2293.55     2243.88    133.70 o 
  -8   9  17       37.90      -65.95     56.25 o 
  -7   9  17       19.98       12.31     58.06 o 
  -6   9  17      526.63      428.62    100.59 o 
  -5   9  17        0.05      -20.10     55.51 o 
  -4   9  17       14.71      188.45    146.23 o 
  -3   9  17      515.92      564.92     95.21 o 
  -2   9  17     4537.66     4315.19    147.12 o 
  -1   9  17      240.02      308.28     69.48 o 
   0   9  17      601.39      641.93     65.88 o 
   1   9  17     1067.77      974.92    113.41 o 
   2   9  17     1192.24     1182.92     90.05 o 
   3   9  17     1316.67     1448.63     92.77 o 
   4   9  17     1947.27     1962.82    101.58 o 
   5   9  17      864.15      918.45     83.48 o 
   6   9  17       56.42       31.00     59.40 o 
  -6  10  17      141.72      160.13     68.77 o 
  -5  10  17     2767.27     2630.47    126.09 o 
  -4  10  17      206.16      238.77     69.50 o 
  -3  10  17     2037.13     2010.91    115.81 o 
  -2  10  17        1.91      -31.35     58.76 o 
  -1  10  17      508.86      358.29     75.21 o 
   0  10  17       17.32      242.39    116.33 o 
   1  10  17      434.80      412.13     64.08 o 
   2  10  17        3.83      -11.26     52.00 o 
   3  10  17      805.06      696.46     90.45 o 
   4  10  17       25.89       13.79     56.57 o 
   5  10  17      911.47      728.72     82.10 o 
  -2  11  17     2932.48     2875.23    137.51 o 
  -1  11  17      563.35      597.05     88.80 o 
   0  11  17     2392.44     2182.31    125.30 o 
   1  11  17      102.24       93.06    117.46 o 
 -12   0  18        0.28      -65.71     74.53 o 
 -10   0  18     1470.49     1460.05    119.76 o 
  -8   0  18    10232.11    10230.34    280.63 o 
  -6   0  18     1732.22     1842.24    101.56 o 
  -4   0  18     5501.75     5473.25    203.14 o 
  -2   0  18     2680.61     2435.94     83.26 o 
   0   0  18     2091.38     2221.83    196.80 o 
   2   0  18     5058.11     4765.77    143.76 o 
   4   0  18     3216.67     3128.32    118.81 o 
   6   0  18     5276.29     5379.23    246.38 o 
   8   0  18     3337.55     3120.53    211.02 o 
  10   0  18      130.73      109.39     99.41 o 
 -12   1  18       17.47        1.02     52.90 o 
 -11   1  18     3777.61     3797.90    118.59 o 
 -10   1  18      614.86      675.03     67.11 o 
  -9   1  18     2018.89     2138.05     89.31 o 
  -8   1  18      219.49      236.45     47.42 o 
  -7   1  18      310.43      396.50     47.45 o 
  -6   1  18     3018.78     3197.07     72.43 o 
  -5   1  18      754.32      693.19     54.86 o 
  -4   1  18     2262.16     2258.01     65.93 o 
  -3   1  18     6760.25     6657.56    137.09 o 
  -2   1  18      221.37      174.85     35.41 o 
  -1   1  18     1306.36     1252.57     46.92 o 
   0   1  18     3371.27     3188.15     63.48 o 
   1   1  18    11963.05    12078.82    250.08 o 
   2   1  18     2523.52     3154.41    163.85 o 
   3   1  18    10577.92    10476.81    242.19 o 
   4   1  18     1319.10     1391.11     99.38 o 
   5   1  18       70.94       88.59     46.46 o 
   6   1  18      115.14      100.22     48.93 o 
   7   1  18        9.29      -35.56     60.99 o 
   8   1  18       12.85      -87.04     67.69 o 
   9   1  18      141.78      105.62     67.54 o 
  10   1  18      645.74      626.02    132.24 o 
  11   1  18     2742.63     2853.45    156.76 o 
 -12   2  18        0.25      -76.50     51.00 o 
 -11   2  18       16.98      -73.75     49.17 o 
 -10   2  18        3.51      -54.84     47.67 o 
  -9   2  18      269.95      359.04     63.20 o 
  -8   2  18     3140.27     3321.45     87.91 o 
  -7   2  18     1858.12     1919.87     78.21 o 
  -6   2  18     2311.51     2456.05    149.21 o 
  -5   2  18     1636.06     2064.87    213.84 o 
  -4   2  18     6411.40     6396.15     97.88 o 
  -3   2  18     6358.53     6202.92     94.61 o 
  -2   2  18     4773.35     4449.62     87.29 o 
  -1   2  18        7.39      -33.88     22.59 o 
   0   2  18       22.20      -48.34     32.98 o 
   1   2  18       25.80       61.51     53.52 o 
   2   2  18      365.81      340.36     55.54 o 
   3   2  18      689.57      745.15     63.34 o 
   4   2  18     2925.84     2885.11     87.86 o 
   5   2  18      179.86      157.42     46.13 o 
   6   2  18    11627.71    11243.93    218.40 o 
   7   2  18     2999.49     3257.32    118.50 o 
   8   2  18     4366.82     4417.21    137.37 o 
   9   2  18       65.34      123.54     65.67 o 
  10   2  18      797.07      721.08     94.23 o 
  11   2  18      114.50      -68.62     69.93 o 
 -12   3  18     3150.91     3418.83    119.47 o 
 -11   3  18     1173.81     1222.67     84.15 o 
 -10   3  18      309.36      428.25     67.46 o 
  -9   3  18     1512.87     1680.53     73.03 o 
  -8   3  18       56.34      110.73     39.02 o 
  -7   3  18       62.06      134.32     51.72 o 
  -6   3  18      425.55      450.09     44.00 o 
  -5   3  18     1037.49     1098.10     83.17 o 
  -4   3  18     1582.72     1548.04     55.67 o 
  -3   3  18     6901.52     7216.08    105.06 o 
  -2   3  18     4534.36     4377.63    104.03 o 
  -1   3  18     1682.60     1737.74     92.34 o 
   0   3  18       96.82      190.95     47.69 o 
   1   3  18     2849.03     2855.77    102.43 o 
   2   3  18     3496.68     3545.33     98.26 o 
   3   3  18     5874.23     5774.03    125.38 o 
   4   3  18       35.51       97.17     49.51 o 
   5   3  18       16.55      -23.26     40.29 o 
   6   3  18       56.65      -10.42     46.21 o 
   7   3  18      248.31      103.64     93.01 o 
   8   3  18       70.19       28.55     52.06 o 
   9   3  18      321.50      387.82    121.52 o 
  10   3  18      800.92      800.90    167.66 o 
  11   3  18     1140.65     1034.80    166.80 o 
 -12   4  18        2.76      -74.89     54.49 o 
 -11   4  18       19.32        0.14     67.72 o 
 -10   4  18     1138.96     1061.45     76.63 o 
  -9   4  18     2270.84     2307.10     81.85 o 
  -8   4  18     1030.87     1185.63     63.87 o 
  -7   4  18     6308.12     6255.77    120.97 o 
  -6   4  18      641.66      697.41     49.88 o 
  -5   4  18     2176.55     2220.57     79.75 o 
  -4   4  18     1427.20     1410.95     62.27 o 
  -3   4  18     4232.95     4145.12    103.70 o 
  -2   4  18       43.57       43.77     39.27 o 
  -1   4  18     2598.17     2598.71     85.53 o 
   0   4  18      886.50      935.70     72.39 o 
   1   4  18     1242.74     1271.59     71.35 o 
   2   4  18      458.76      531.78     56.06 o 
   3   4  18       24.64      -14.77     39.65 o 
   4   4  18       27.30       16.46     32.79 o 
   5   4  18     2882.28     2767.73    155.29 o 
   6   4  18     1826.27     2037.20     91.20 o 
   7   4  18     6507.49     6485.85    148.10 o 
   8   4  18      171.52      110.90     70.91 o 
   9   4  18      669.38      668.31    114.20 o 
  10   4  18       67.02        5.53     57.70 o 
 -11   5  18      281.38      287.54     62.02 o 
 -10   5  18     1109.26     1058.06     70.18 o 
  -9   5  18      166.36      144.95     44.70 o 
  -8   5  18     3479.18     3497.06     94.64 o 
  -7   5  18       73.37       99.25     43.07 o 
  -6   5  18     1121.89     1141.09     71.37 o 
  -5   5  18      176.99       85.56     43.23 o 
  -4   5  18     1456.09     1542.77     90.04 o 
  -3   5  18        1.09      -14.97     39.57 o 
  -2   5  18     3256.33     3347.19     96.34 o 
  -1   5  18      989.93     1055.85     66.39 o 
   0   5  18     4989.05     5167.89    120.74 o 
   1   5  18      147.60       91.32     44.68 o 
   2   5  18    14190.18    13777.47    220.05 o 
   3   5  18      548.47      567.38     60.79 o 
   4   5  18     3385.34     3168.90    104.88 o 
   5   5  18      151.60       66.57     48.38 o 
   6   5  18      361.03      330.56     91.62 o 
   7   5  18      197.88      130.64     51.54 o 
   8   5  18       18.28       37.06     45.64 o 
   9   5  18       68.05       97.96     60.30 o 
  10   5  18     3574.49     4235.60    495.47 o 
 -10   6  18      109.51       33.42     45.62 o 
  -9   6  18     2347.50     2137.52     97.55 o 
  -8   6  18     1774.24     1664.77    102.56 o 
  -7   6  18     5655.89     5581.82    135.41 o 
  -6   6  18       97.60      194.61     55.12 o 
  -5   6  18     1765.72     1747.55     95.07 o 
  -4   6  18        1.41      -15.41     46.52 o 
  -3   6  18     4809.36     4795.75    140.05 o 
  -2   6  18        0.25      -33.14     39.78 o 
  -1   6  18      966.58     1015.30     69.88 o 
   0   6  18        8.15      -61.30     40.87 o 
   1   6  18      153.38      112.61     82.18 o 
   2   6  18     1407.87     1486.89     83.09 o 
   3   6  18     2141.03     2086.49     92.34 o 
   4   6  18       33.65      -20.68     46.15 o 
   5   6  18     2147.17     2124.52     97.17 o 
   6   6  18       38.38       66.39     60.60 o 
   7   6  18     4914.43     4962.41    136.88 o 
   8   6  18      393.62      367.83     62.47 o 
   9   6  18      686.24      618.00     95.08 o 
  -9   7  18        7.38       47.56     51.94 o 
  -8   7  18      373.03      374.96     67.04 o 
  -7   7  18       69.29       77.76     59.75 o 
  -6   7  18       31.20       39.07     81.89 o 
  -5   7  18       14.16       19.75     51.90 o 
  -4   7  18     3552.34     3542.79    187.64 o 
  -3   7  18       98.94      173.56     57.23 o 
  -2   7  18     4736.09     4736.19    159.53 o 
  -1   7  18      367.91      240.22     50.84 o 
   0   7  18     4742.76     4556.28    122.08 o 
   1   7  18      870.31      912.72     71.01 o 
   2   7  18     2782.50     2839.97    113.25 o 
   3   7  18      462.97      491.95     62.97 o 
   4   7  18        4.22      126.70     64.38 o 
   5   7  18       95.92       11.92     55.18 o 
   6   7  18       55.87       33.14     54.97 o 
   7   7  18      199.54      164.78     70.86 o 
   8   7  18       16.38      152.01     67.69 o 
  -8   8  18     1214.03     1199.73     99.10 o 
  -7   8  18     4374.14     4558.56    167.49 o 
  -6   8  18      447.68      483.44     72.24 o 
  -5   8  18     1928.13     1886.60    104.14 o 
  -4   8  18      945.99     1047.41     89.32 o 
  -3   8  18     1666.45     1749.64     99.83 o 
  -2   8  18     2697.54     2767.34    120.42 o 
  -1   8  18     2296.24     2132.83    111.09 o 
   0   8  18       82.76       -7.50     47.59 o 
   1   8  18      313.42      261.93     57.24 o 
   2   8  18       22.64      -55.01     47.09 o 
   3   8  18     1001.92     1066.78     81.61 o 
   4   8  18      410.65      214.55     58.57 o 
   5   8  18     1442.30     1355.34     92.61 o 
   6   8  18     1765.53     1764.14    102.48 o 
   7   8  18     1909.95     1949.73    128.07 o 
  -7   9  18      793.27      895.10     92.35 o 
  -6   9  18      143.51      178.64     62.88 o 
  -5   9  18       92.54       60.23     57.98 o 
  -4   9  18      120.50       34.45     57.91 o 
  -3   9  18     3165.65     3007.76    142.09 o 
  -2   9  18      230.37      292.99     67.40 o 
  -1   9  18      314.33      249.79     69.29 o 
   0   9  18     1984.13     1886.57     95.84 o 
   1   9  18     2094.35     2206.82    102.23 o 
   2   9  18     2249.56     2350.70    104.98 o 
   3   9  18      954.51     1014.94     99.21 o 
   4   9  18      760.30      843.61     82.26 o 
   5   9  18       25.53       24.24     57.02 o 
   6   9  18       36.77      -39.81     71.39 o 
  -5  10  18      609.93      497.06     80.59 o 
  -4  10  18     1408.57     1463.52    113.18 o 
  -3  10  18       21.63       13.98     61.19 o 
  -2  10  18      388.54      400.89     76.36 o 
  -1  10  18      117.09       80.85     66.30 o 
   0  10  18      141.53       68.11     66.21 o 
   1  10  18       16.82       27.55     53.93 o 
   2  10  18     1051.71     1027.87     86.27 o 
   3  10  18      123.86       94.53     58.92 o 
   4  10  18      399.69      286.12     67.47 o 
 -11   0  19       13.29      -73.80     67.90 o 
  -9   0  19     6099.39     6197.87    199.00 o 
  -7   0  19     3566.25     3678.20    115.73 o 
  -5   0  19      847.58      875.80     65.89 o 
  -3   0  19     6436.25     6191.61    168.40 o 
  -1   0  19       84.20       80.85     40.06 o 
   1   0  19     1023.68     1170.95     84.11 o 
   3   0  19     2557.00     2624.99    112.17 o 
   5   0  19      104.61       86.36     84.63 o 
   7   0  19     4148.73     4095.22    231.97 o 
   9   0  19      814.78      778.32    132.55 o 
  11   0  19     1319.21     1495.65    179.12 o 
 -12   1  19     2104.72     2177.54    102.27 o 
 -11   1  19       28.87       80.18     52.30 o 
 -10   1  19     1050.24     1109.97     77.15 o 
  -9   1  19      489.68      416.14     58.84 o 
  -8   1  19     2060.71     2005.93     97.68 o 
  -7   1  19      446.40      596.18     55.09 o 
  -6   1  19       87.69       91.21     31.31 o 
  -5   1  19      268.17      371.97     42.13 o 
  -4   1  19     8511.47     8360.97    129.14 o 
  -3   1  19     2200.85     2014.56    123.19 o 
  -2   1  19     1431.27     1437.79     51.24 o 
  -1   1  19       34.94        2.92     26.09 o 
   0   1  19     5415.81     5713.87     98.71 o 
   1   1  19     2592.42     2569.68     89.49 o 
   2   1  19    17928.71    17197.62    235.76 o 
   3   1  19      294.55      822.92    300.03 o 
   4   1  19      110.96      124.29     55.15 o 
   5   1  19      766.41      831.50     70.83 o 
   6   1  19        0.76      -41.33     45.06 o 
   7   1  19       54.23      -68.53     58.18 o 
   8   1  19      313.26      257.94     76.01 o 
   9   1  19      389.80      364.43     81.76 o 
  10   1  19     2838.90     3057.56    157.26 o 
  11   1  19      421.01      504.16     91.74 o 
 -12   2  19       64.77       70.38     58.01 o 
 -11   2  19       17.05      -73.96     50.14 o 
 -10   2  19      149.09       99.77     51.57 o 
  -9   2  19     1742.21     1652.61     95.98 o 
  -8   2  19     1635.52     1697.71     72.43 o 
  -7   2  19     7381.08     7622.37    149.96 o 
  -6   2  19     1419.35     1407.55     72.00 o 
  -5   2  19     7760.51     7682.48    113.28 o 
  -4   2  19     2021.00     2051.85     67.06 o 
  -3   2  19    12967.22    13149.38    156.06 o 
  -2   2  19      876.81      929.60     53.07 o 
  -1   2  19     3245.22     3113.62    132.57 o 
   0   2  19     1170.88     1359.83     68.04 o 
   1   2  19     1771.57     1850.96     73.82 o 
   2   2  19       55.66      114.68     40.89 o 
   3   2  19      741.17      888.36    100.91 o 
   4   2  19      337.87      392.61     57.91 o 
   5   2  19     5605.22     5763.45    147.74 o 
   6   2  19     3127.36     3304.66    118.62 o 
   7   2  19     8963.26     9032.30    198.82 o 
   8   2  19     1287.69     1344.35     94.02 o 
   9   2  19     1125.29     1239.78    116.41 o 
  10   2  19        3.35      -65.71     68.60 o 
 -12   3  19     1247.07     1239.40     89.84 o 
 -11   3  19     1093.49     1122.09     81.87 o 
 -10   3  19      209.13      239.71     65.01 o 
  -9   3  19       25.77       54.98     40.44 o 
  -8   3  19     2509.93     2505.63     87.46 o 
  -7   3  19      251.28      271.63     49.71 o 
  -6   3  19      369.72      407.88     59.51 o 
  -5   3  19      543.33      462.16     47.99 o 
  -4   3  19     2002.92     2130.38    123.85 o 
  -3   3  19     2047.49     2224.07     80.54 o 
  -2   3  19      534.71      541.18     51.73 o 
  -1   3  19       26.02      103.57     77.37 o 
   0   3  19      217.16      175.73     40.22 o 
   1   3  19     3716.23     3698.98    236.40 o 
   2   3  19     6236.98     6261.47    131.35 o 
   3   3  19     2266.03     2293.31     86.71 o 
   4   3  19      392.64      398.29     59.01 o 
   5   3  19        1.05      -60.65     40.44 o 
   6   3  19       26.93      -76.89     51.26 o 
   7   3  19      260.98      212.34     59.31 o 
   8   3  19      334.79      326.36     66.41 o 
   9   3  19      189.27      228.94     61.52 o 
  10   3  19     1662.08     1792.95    135.80 o 
 -11   4  19      241.59      183.67     69.35 o 
 -10   4  19      469.49      304.79     57.18 o 
  -9   4  19      915.53      950.33     64.64 o 
  -8   4  19     9045.22     9018.03    171.79 o 
  -7   4  19      506.79      541.18     50.15 o 
  -6   4  19      558.52      650.78     55.12 o 
  -5   4  19      111.64      110.71     48.49 o 
  -4   4  19     5318.69     5300.43    139.90 o 
  -3   4  19      192.50      137.10     43.08 o 
  -2   4  19     1079.00     1209.91     69.30 o 
  -1   4  19        1.04      -10.65     37.59 o 
   0   4  19      366.01      294.52     48.48 o 
   1   4  19       51.17      -49.80     52.28 o 
   2   4  19     1144.92     1206.61     73.99 o 
   3   4  19      144.88       99.21     36.08 o 
   4   4  19     1551.14     1645.40     86.30 o 
   5   4  19       20.78       32.73     52.04 o 
   6   4  19    11118.44    11376.39    255.03 o 
   7   4  19      839.03     1151.77    112.27 o 
   8   4  19      973.85     1181.84     95.63 o 
   9   4  19      339.42      293.69     67.65 o 
  10   4  19      564.19      506.56     76.86 o 
 -11   5  19     1469.80     1593.48     93.52 o 
 -10   5  19      106.75      110.26     45.93 o 
  -9   5  19     2013.75     1911.62     92.50 o 
  -8   5  19       87.63      129.14     41.78 o 
  -7   5  19     1746.04     1716.44     96.15 o 
  -6   5  19        2.04       96.67     44.71 o 
  -5   5  19      206.64      170.86     62.92 o 
  -4   5  19     1051.14     1080.76    136.15 o 
  -3   5  19     7708.86     7584.81    148.20 o 
  -2   5  19      139.27      130.66     45.56 o 
  -1   5  19     4761.09     4809.40    118.05 o 
   0   5  19      522.60      502.04     57.00 o 
   1   5  19    10473.26    10016.68    180.18 o 
   2   5  19        2.51       92.65     47.10 o 
   3   5  19     7015.58     6753.03    147.69 o 
   4   5  19      331.08      334.39     55.91 o 
   5   5  19       36.13       66.95     50.68 o 
   6   5  19      342.43      276.88     54.99 o 
   7   5  19        5.75      -44.70     40.49 o 
   8   5  19        0.21      -69.97     52.76 o 
   9   5  19     1969.19     2158.96    118.70 o 
 -10   6  19      244.15      171.86     59.06 o 
  -9   6  19      473.21      393.51     71.07 o 
  -8   6  19     3754.44     3802.51    136.79 o 
  -7   6  19       13.02      367.41    258.55 o 
  -6   6  19     1329.45     1588.67    157.35 o 
  -5   6  19     1888.22     1862.38     99.23 o 
  -4   6  19     3215.37     3274.85    120.49 o 
  -3   6  19        6.26      -14.49     61.37 o 
  -2   6  19     3687.77     3639.33    106.36 o 
  -1   6  19      249.94      177.51     48.91 o 
   0   6  19      539.49      394.52     57.51 o 
   1   6  19      100.07      120.47     49.20 o 
   2   6  19      895.15     1100.98     83.56 o 
   3   6  19       74.92       74.32     49.27 o 
   4   6  19     1929.29     1901.19     93.70 o 
   5   6  19      230.62      213.22     56.14 o 
   6   6  19     5856.92     5751.94    172.50 o 
   7   6  19        0.33       35.46     52.31 o 
   8   6  19     1792.37     1853.50    118.85 o 
   9   6  19       90.61       73.23     80.64 o 
  -9   7  19      497.44      452.91     79.02 o 
  -8   7  19       16.34       13.70     62.12 o 
  -7   7  19      469.32      355.47     65.82 o 
  -6   7  19       74.39      -91.06     63.03 o 
  -5   7  19      686.10      620.47     76.53 o 
  -4   7  19       33.28       54.90     55.45 o 
  -3   7  19     1805.35     1710.74    101.07 o 
  -2   7  19      465.75      347.43     65.35 o 
  -1   7  19     1021.74     1162.51     77.36 o 
   0   7  19      536.36      671.32     66.84 o 
   1   7  19     3712.48     3820.57    117.03 o 
   2   7  19      900.08     1104.76     81.47 o 
   3   7  19     1255.78     1339.65     86.93 o 
   4   7  19       52.72       57.33     52.02 o 
   5   7  19      166.55      133.29     56.93 o 
   6   7  19        0.91       20.61     55.85 o 
   7   7  19      154.65      143.92     69.42 o 
   8   7  19      666.52      663.20     93.97 o 
  -8   8  19     2383.60     2620.57    126.33 o 
  -7   8  19     1099.86     1205.90    100.05 o 
  -6   8  19     1106.09     1189.57    127.92 o 
  -5   8  19     1497.89     1425.63    102.44 o 
  -4   8  19     1585.65     1692.76    110.13 o 
  -3   8  19     3809.52     3918.16    138.92 o 
  -2   8  19     1637.30     1612.00    109.95 o 
  -1   8  19        6.14       61.21     59.41 o 
   0   8  19       10.82      -20.58     48.81 o 
   1   8  19      795.52      789.40    117.89 o 
   2   8  19      421.40      326.52     60.41 o 
   3   8  19      396.24      224.95     60.49 o 
   4   8  19     1746.52     1844.79    104.20 o 
   5   8  19     2809.04     2983.58    118.80 o 
   6   8  19     2959.72     2897.42    136.31 o 
  -6   9  19      758.49      760.66    114.53 o 
  -5   9  19       24.04       -3.81     57.30 o 
  -4   9  19     1946.05     1953.55    118.07 o 
  -3   9  19     1501.45     1490.95    109.00 o 
  -2   9  19     1669.29     1676.80    114.84 o 
  -1   9  19     2178.81     2135.26    135.86 o 
   0   9  19     1564.49     1571.02    116.77 o 
   1   9  19     1856.48     1845.47    117.11 o 
   2   9  19     3291.51     3579.14    164.10 o 
   3   9  19      716.76      639.60     73.96 o 
   4   9  19        8.01      115.39    111.47 o 
   5   9  19       64.43       20.77     62.02 o 
  -4  10  19      315.56      224.60     69.72 o 
  -3  10  19     1462.79     1510.65    131.08 o 
  -2  10  19       43.55       70.13     65.62 o 
  -1  10  19      136.41       11.56     65.72 o 
   0  10  19        0.52      -21.08     62.24 o 
   1  10  19       87.84      -10.76     63.85 o 
   2  10  19       95.05       75.88     58.64 o 
 -12   0  20      177.15       64.01     82.41 o 
 -10   0  20     2673.94     2833.99    169.14 o 
  -8   0  20     1816.38     2006.75    123.58 o 
  -6   0  20     1897.97     1866.42    107.83 o 
  -4   0  20     3686.41     3263.28    274.10 o 
  -2   0  20     6911.67     6960.27    159.69 o 
   0   0  20      484.53      399.66     48.05 o 
   2   0  20       68.97      -22.75     50.26 o 
   4   0  20      299.30      311.06     97.81 o 
   6   0  20     4763.63     4730.75    246.38 o 
   8   0  20     3618.28     3909.20    237.63 o 
  10   0  20     1407.23     1394.88    171.36 o 
 -12   1  20      372.05      434.15     66.82 o 
 -11   1  20     1008.50     1111.48     81.75 o 
 -10   1  20      274.02      264.80     57.33 o 
  -9   1  20     1595.70     1667.61     85.34 o 
  -8   1  20      826.60      755.00     72.67 o 
  -7   1  20      711.14      760.05     60.46 o 
  -6   1  20        8.67       20.96     26.68 o 
  -5   1  20     1450.65     1431.11     62.61 o 
  -4   1  20      833.23      861.31     57.64 o 
  -3   1  20     5112.35     5283.20    163.41 o 
  -2   1  20     1834.21     1910.61     71.28 o 
  -1   1  20     2475.89     2432.39     69.20 o 
   0   1  20     1122.54     1251.63     56.16 o 
   1   1  20     9443.12     9293.71    175.73 o 
   2   1  20      981.70     1271.60     78.75 o 
   3   1  20     1936.91     1958.10     89.74 o 
   4   1  20        7.69      -14.13     51.07 o 
   5   1  20      490.83      546.31     64.18 o 
   6   1  20      138.20      175.39     68.10 o 
   7   1  20      214.51      103.00     66.84 o 
   8   1  20      179.16      157.54     72.22 o 
   9   1  20     1537.37     1447.51    164.09 o 
  10   1  20      177.41      259.48     82.75 o 
 -11   2  20        0.93        5.77     51.97 o 
 -10   2  20     1279.22     1357.15     84.07 o 
  -9   2  20     1358.72     1368.81     91.63 o 
  -8   2  20     9891.46     9783.25    157.82 o 
  -7   2  20      722.59      811.07     61.67 o 
  -6   2  20     2212.79     2365.54     86.19 o 
  -5   2  20     2237.01     2109.21     64.31 o 
  -4   2  20     6520.97     6581.26    113.09 o 
  -3   2  20      256.07      258.58     34.17 o 
  -2   2  20      229.27      175.48     52.35 o 
  -1   2  20       16.18      -36.64     36.48 o 
   0   2  20     1312.26     1382.12     69.63 o 
   1   2  20      461.04      470.66     50.19 o 
   2   2  20     2220.20     2329.59     92.72 o 
   3   2  20      129.85      121.05     42.21 o 
   4   2  20     1490.59     1654.76     89.34 o 
   5   2  20     2608.66     2853.73    110.97 o 
   6   2  20     5604.19     5661.05    152.37 o 
   7   2  20     1475.83     1729.52    100.11 o 
   8   2  20      410.50      373.32    117.28 o 
   9   2  20       87.36       36.17     69.20 o 
  10   2  20      337.19      309.55     86.94 o 
 -11   3  20      679.03      635.38     72.24 o 
 -10   3  20       66.18       49.07     60.59 o 
  -9   3  20      407.72      497.35     52.90 o 
  -8   3  20      110.32       84.73     41.90 o 
  -7   3  20      555.82      416.01     47.06 o 
  -6   3  20      858.78      869.05     55.56 o 
  -5   3  20      912.77      888.03     59.57 o 
  -4   3  20      937.03     1017.90     88.78 o 
  -3   3  20     1360.73     1545.03     77.72 o 
  -2   3  20       87.67       58.12     41.19 o 
  -1   3  20     1154.59     1325.77     71.12 o 
   0   3  20     2366.37     2490.87    101.53 o 
   1   3  20     1215.12     1529.13     76.33 o 
   2   3  20     5194.56     5261.90    122.12 o 
   3   3  20     3299.24     3682.24    191.51 o 
   4   3  20      226.16      187.70     66.59 o 
   5   3  20       13.92      -59.63     48.03 o 
   6   3  20      914.33      888.61     92.33 o 
   7   3  20      538.72      365.00     64.48 o 
   8   3  20      428.94      476.82     77.83 o 
   9   3  20     1240.22     1365.56    125.69 o 
  10   3  20      833.34      913.04    113.97 o 
 -11   4  20      441.00      244.98     70.64 o 
 -10   4  20       73.57       12.10     50.34 o 
  -9   4  20     2160.63     2154.95     83.19 o 
  -8   4  20       51.58      116.26     40.01 o 
  -7   4  20     3945.35     4219.28    101.27 o 
  -6   4  20       67.81       12.32     48.96 o 
  -5   4  20      743.03      757.59     72.98 o 
  -4   4  20     1407.72     1504.22     91.86 o 
  -3   4  20     5674.84     5724.78    126.80 o 
  -2   4  20     1500.19     1459.52     76.41 o 
  -1   4  20       16.55      -48.76     39.43 o 
   0   4  20        0.76      -38.93     39.92 o 
   1   4  20        3.47       60.68    105.53 o 
   2   4  20       38.40       10.80     38.03 o 
   3   4  20     1782.96     1639.54    111.11 o 
   4   4  20      683.95      661.31     69.55 o 
   5   4  20     4549.79     4675.38    124.24 o 
   6   4  20     1643.05     1791.81    105.91 o 
   7   4  20     5451.41     5585.27    162.18 o 
   8   4  20      754.59      830.64    140.21 o 
   9   4  20      742.58      941.83    146.99 o 
 -10   5  20      712.50      765.25     66.13 o 
  -9   5  20      207.86      151.65     54.12 o 
  -8   5  20     2236.57     2144.87    110.52 o 
  -7   5  20      211.71      190.64     71.65 o 
  -6   5  20      772.94      832.03     79.88 o 
  -5   5  20       17.79      200.65     55.12 o 
  -4   5  20     4042.48     4372.16    135.13 o 
  -3   5  20      263.18      418.68     83.27 o 
  -2   5  20     4274.37     4262.87    115.70 o 
  -1   5  20       77.32       49.09     43.80 o 
   0   5  20     5412.55     5628.81    131.22 o 
   1   5  20        1.75       43.12     46.25 o 
   2   5  20     7042.02     7034.12    150.33 o 
   3   5  20      406.89      502.94     60.52 o 
   4   5  20       51.80      -16.96     48.92 o 
   5   5  20      626.27      552.05     70.02 o 
   6   5  20        7.34      -57.24     38.16 o 
   7   5  20      110.53       80.98     58.70 o 
   8   5  20      213.51      138.41     63.92 o 
   9   5  20       50.09       68.13     64.14 o 
  -9   6  20     3516.38     3365.03    136.43 o 
  -8   6  20       20.36       29.16     56.72 o 
  -7   6  20     1635.11     1729.50    100.81 o 
  -6   6  20      711.54      707.90    111.46 o 
  -5   6  20     3673.66     3815.90    132.32 o 
  -4   6  20        5.79      -69.58     46.39 o 
  -3   6  20     2366.45     2459.42    195.58 o 
  -2   6  20        9.86      -17.77     42.86 o 
  -1   6  20        1.34      -61.71     42.67 o 
   0   6  20       34.07      -27.40     44.50 o 
   1   6  20      552.43      647.96    149.50 o 
   2   6  20       67.72      187.81     55.32 o 
   3   6  20     1163.38     1064.08     94.83 o 
   4   6  20       16.46       16.40     50.98 o 
   5   6  20     3082.66     2987.65    111.81 o 
   6   6  20       53.52       48.74     62.25 o 
   7   6  20     2717.28     2701.83    112.04 o 
   8   6  20       28.07      -55.60     58.67 o 
  -8   7  20       38.48       39.36     58.55 o 
  -7   7  20       92.13      -14.96     55.73 o 
  -6   7  20       27.84       48.03     99.01 o 
  -5   7  20       61.27      243.49    143.37 o 
  -4   7  20     1336.85     1235.55    100.89 o 
  -3   7  20       84.72       21.30     54.74 o 
  -2   7  20      666.34      650.31     76.60 o 
  -1   7  20      770.68      861.92     73.01 o 
   0   7  20     3162.06     3518.54    113.56 o 
   1   7  20     2895.96     3039.00    108.74 o 
   2   7  20     3426.06     3725.84    163.89 o 
   3   7  20       77.64      171.47    122.92 o 
   4   7  20      299.74      219.76     59.01 o 
   5   7  20       30.13      -24.48     53.24 o 
   6   7  20      409.64      340.32     78.19 o 
   7   7  20      797.78      952.87    101.90 o 
  -7   8  20     1502.30     1563.42    109.65 o 
  -6   8  20      832.41      745.03     86.04 o 
  -5   8  20      811.86      741.26     98.99 o 
  -4   8  20     1359.25     1287.46    100.91 o 
  -3   8  20     1369.86     1384.47    103.78 o 
  -2   8  20       41.26       18.49     58.86 o 
  -1   8  20      390.05      319.07     69.99 o 
   0   8  20      355.10      310.94     60.54 o 
   1   8  20      586.35      452.71     64.63 o 
   2   8  20      860.61      831.46     76.19 o 
   3   8  20      996.03      946.06     83.61 o 
   4   8  20      584.99      624.13     77.15 o 
   5   8  20     3110.33     3101.04    123.07 o 
   6   8  20     1088.81      955.70     87.24 o 
  -5   9  20      956.44      888.08    178.11 o 
  -4   9  20      988.56      962.27     97.52 o 
  -3   9  20     2342.98     2212.20    120.84 o 
  -2   9  20     1020.27     1146.82    164.19 o 
  -1   9  20      624.96      639.59     86.58 o 
   0   9  20     1761.52     1873.28    123.15 o 
   1   9  20     2816.86     2695.81    132.43 o 
   2   9  20      951.78      917.06    103.78 o 
   3   9  20       79.28       64.27     59.27 o 
   4   9  20       12.21      -12.70     59.01 o 
  -2  10  20     1150.73     1216.89    109.32 o 
  -1  10  20       17.02       10.91     66.07 o 
   0  10  20      103.20       -0.50     66.29 o 
 -11   0  21      529.26      395.15     92.43 o 
  -9   0  21     3286.29     3231.69    152.56 o 
  -7   0  21      333.35      320.74     75.93 o 
  -5   0  21     5813.08     5744.98    237.51 o 
  -3   0  21     1248.06     1293.98     77.10 o 
  -1   0  21     1538.83     1419.59    161.63 o 
   1   0  21     2473.18     2332.51    110.43 o 
   3   0  21     2492.86     2809.48    189.10 o 
   5   0  21     9494.20     9475.30    354.91 o 
   7   0  21     3633.88     3629.93    227.29 o 
   9   0  21     3857.04     3763.96    243.55 o 
 -11   1  21        1.73       39.59     54.83 o 
 -10   1  21      585.91      720.85     69.93 o 
  -9   1  21      102.61       69.73     50.45 o 
  -8   1  21     1199.05     1211.59     76.08 o 
  -7   1  21       10.90      -22.87     43.04 o 
  -6   1  21      432.27      394.27     44.13 o 
  -5   1  21     1736.92     1931.63     78.19 o 
  -4   1  21     1375.55     1455.55     69.74 o 
  -3   1  21     1524.80     1636.69    104.43 o 
  -2   1  21     4194.12     4169.46     90.50 o 
  -1   1  21      397.87      380.68     41.35 o 
   0   1  21     6701.06     6698.11    130.32 o 
   1   1  21       22.77        5.01     80.50 o 
   2   1  21     2592.49     2558.96     99.66 o 
   3   1  21       60.74       33.06     47.52 o 
   4   1  21      831.48      807.69    107.73 o 
   5   1  21       72.32       32.99     61.70 o 
   6   1  21      189.48      208.47     72.19 o 
   7   1  21       31.76        7.57     63.47 o 
   8   1  21     1551.51     1562.71    133.72 o 
   9   1  21       27.81       49.78     72.61 o 
  10   1  21     1885.97     1794.68    334.34 o 
 -11   2  21     1665.08     2002.46    100.78 o 
 -10   2  21     1126.04     1251.03     83.27 o 
  -9   2  21     1776.27     1935.22    104.07 o 
  -8   2  21      595.86      614.52     55.11 o 
  -7   2  21     4618.25     4580.45    169.52 o 
  -6   2  21     2478.87     2455.82     78.24 o 
  -5   2  21      993.73     1043.94     56.82 o 
  -4   2  21      460.04      522.29     41.55 o 
  -3   2  21     1222.55     1293.90     70.30 o 
  -2   2  21       97.13       70.17     28.74 o 
  -1   2  21     1278.84     1257.90     69.09 o 
   0   2  21       18.61       18.64     40.73 o 
   1   2  21       19.66      -40.60     37.95 o 
   2   2  21       86.17      -13.11     54.76 o 
   3   2  21     3702.89     3673.72    169.88 o 
   4   2  21      398.21      336.55     58.11 o 
   5   2  21     3532.13     3739.64    125.76 o 
   6   2  21      869.53      751.97     85.68 o 
   7   2  21     3276.40     3214.37    154.70 o 
   8   2  21       48.27       79.44     70.05 o 
   9   2  21     1645.11     1658.47    136.03 o 
 -11   3  21      684.52      806.69     79.07 o 
 -10   3  21      259.91      214.11     67.22 o 
  -9   3  21     1508.05     1589.60     85.85 o 
  -8   3  21      511.58      448.70     62.12 o 
  -7   3  21      224.85      111.98     41.99 o 
  -6   3  21       33.11      -40.06     38.59 o 
  -5   3  21      340.90      712.00    265.99 o 
  -4   3  21     1929.44     2396.75    280.46 o 
  -3   3  21     1206.66     1335.37     73.43 o 
  -2   3  21      988.12     1095.52     90.77 o 
  -1   3  21     5390.88     5651.47    124.51 o 
   0   3  21     2009.32     1944.23    123.86 o 
   1   3  21     4744.72     4948.83    118.94 o 
   2   3  21     1455.37     1463.46     77.73 o 
   3   3  21      433.90      527.81     63.07 o 
   4   3  21      677.64      990.57    175.44 o 
   5   3  21      232.11      212.12     83.04 o 
   6   3  21       42.12       -0.25     51.88 o 
   7   3  21      256.09      172.37     58.62 o 
   8   3  21      732.09      863.26    108.85 o 
   9   3  21     1267.07     1480.28    130.43 o 
 -10   4  21     1998.92     2029.15     96.78 o 
  -9   4  21      386.52      407.21     76.89 o 
  -8   4  21     3050.17     2946.93    113.76 o 
  -7   4  21      207.76      145.38     58.16 o 
  -6   4  21     2595.35     2517.90    108.88 o 
  -5   4  21      661.23      805.08     76.38 o 
  -4   4  21     3948.33     3984.25    197.31 o 
  -3   4  21      376.88      452.28     54.06 o 
  -2   4  21      483.45      427.62     52.31 o 
  -1   4  21       15.32      -50.67     40.67 o 
   0   4  21      113.22       43.18     44.22 o 
   1   4  21      429.81      301.19     52.11 o 
   2   4  21      280.66      170.19     52.86 o 
   3   4  21     1203.52     1068.42     98.54 o 
   4   4  21     5119.97     5083.32    148.67 o 
   5   4  21      833.30      963.27     87.45 o 
   6   4  21     2264.31     2217.26    112.27 o 
   7   4  21      399.49      358.87     68.15 o 
   8   4  21      694.41      571.29     76.21 o 
   9   4  21      257.42       91.91     63.83 o 
 -10   5  21       48.92       33.76     54.30 o 
  -9   5  21      271.73      163.58     59.09 o 
  -8   5  21      184.72      143.11     74.74 o 
  -7   5  21       56.55      -35.38     53.79 o 
  -6   5  21        6.36       45.26     53.77 o 
  -5   5  21     3623.26     3709.11    171.15 o 
  -4   5  21      254.80      239.97     58.17 o 
  -3   5  21     2213.24     2407.07    107.16 o 
  -2   5  21      911.18      959.87     71.14 o 
  -1   5  21     4297.28     4287.21    116.52 o 
   0   5  21       52.29       11.50     43.45 o 
   1   5  21     2622.45     2754.09    116.59 o 
   2   5  21      172.14      217.21     52.20 o 
   3   5  21       97.80      144.63     50.73 o 
   4   5  21      334.43      273.63     54.76 o 
   5   5  21       72.91       18.07     46.47 o 
   6   5  21       30.25      -25.91     57.17 o 
   7   5  21      226.96      129.89     62.47 o 
   8   5  21       16.41      -36.78     57.55 o 
  -9   6  21       17.63      -23.61     69.82 o 
  -8   6  21     3131.48     3053.83    127.12 o 
  -7   6  21      117.73      148.00     62.51 o 
  -6   6  21     3925.33     4012.55    139.83 o 
  -5   6  21        8.16       21.54     53.67 o 
  -4   6  21     3685.92     3757.43    132.26 o 
  -3   6  21      820.80      743.94    106.01 o 
  -2   6  21       15.09        6.43     52.44 o 
  -1   6  21      188.68      120.19     49.12 o 
   0   6  21       21.73       21.11     46.62 o 
   1   6  21      452.75      391.31     60.27 o 
   2   6  21      888.17      786.51     72.47 o 
   3   6  21      273.48      195.92     56.00 o 
   4   6  21     2051.84     1912.47     97.48 o 
   5   6  21       69.12       80.74     55.21 o 
   6   6  21     2493.96     2555.73    128.83 o 
   7   6  21       56.69        0.77     54.67 o 
  -8   7  21       47.23       -3.05     59.14 o 
  -7   7  21       10.46      -19.02     58.82 o 
  -6   7  21      229.19      148.84     63.53 o 
  -5   7  21      126.16      130.98     72.37 o 
  -4   7  21       45.46      120.39     58.51 o 
  -3   7  21     1159.18     1722.44    188.07 o 
  -2   7  21      875.05      860.59     86.59 o 
  -1   7  21     5438.15     5651.45    141.07 o 
   0   7  21     1697.54     1888.38     94.44 o 
   1   7  21     5893.09     5974.78    231.81 o 
   2   7  21      772.88      762.63    103.56 o 
   3   7  21      533.55      467.78     66.74 o 
   4   7  21       67.04       29.21     54.69 o 
   5   7  21      153.34       28.17     58.01 o 
   6   7  21       21.88        7.58    116.45 o 
  -6   8  21     2109.89     2037.73    115.28 o 
  -5   8  21     1503.38     1563.42    112.41 o 
  -4   8  21     1900.80     1954.63    111.44 o 
  -3   8  21      166.82      151.41     65.56 o 
  -2   8  21     1270.72     1250.59    103.71 o 
  -1   8  21      329.48      270.41     70.15 o 
   0   8  21       96.13       33.83     55.42 o 
   1   8  21       27.22      -75.43     50.29 o 
   2   8  21      657.46      496.82     82.79 o 
   3   8  21      162.66      150.30     61.09 o 
   4   8  21     1622.45     1500.22    100.47 o 
   5   8  21     1056.87      769.91     83.51 o 
  -4   9  21      936.26      814.98     90.41 o 
  -3   9  21      620.71      504.96     89.63 o 
  -2   9  21      154.60      139.92     67.03 o 
  -1   9  21      563.11      356.79     77.45 o 
   0   9  21     1580.54     1523.67    167.18 o 
   1   9  21      491.91      483.05     70.73 o 
   2   9  21      718.67      503.44     72.72 o 
   3   9  21       50.71       26.56     57.50 o 
 -10   0  22     2105.76     2312.57    146.67 o 
  -8   0  22     1268.57     1456.49    170.80 o 
  -6   0  22     8831.78     9026.08    232.72 o 
  -4   0  22     8234.65     8272.30    214.50 o 
  -2   0  22       45.68        4.89     63.32 o 
   0   0  22       93.00       -8.32     55.48 o 
   2   0  22     5419.27     5393.52    258.33 o 
   4   0  22     6058.97     6069.34    279.64 o 
   6   0  22     2009.35     1969.44    180.10 o 
   8   0  22     1048.70      936.86    149.92 o 
 -11   1  22     1517.81     1719.76     98.36 o 
 -10   1  22      268.34      255.02     60.22 o 
  -9   1  22     1354.21     1411.65     85.39 o 
  -8   1  22       79.25       -3.24     45.32 o 
  -7   1  22       28.48       -3.21     43.28 o 
  -6   1  22      869.83      800.97     72.51 o 
  -5   1  22     1570.19     1732.02    103.35 o 
  -4   1  22       12.19       98.71     39.55 o 
  -3   1  22     3573.34     3828.02     89.37 o 
  -2   1  22      206.45      264.31     40.76 o 
  -1   1  22    11939.31    12011.64    190.57 o 
   0   1  22       33.30       42.74     59.17 o 
   1   1  22     1396.95     1461.95     86.79 o 
   2   1  22       99.09       40.95     46.58 o 
   3   1  22      260.90      190.70     71.60 o 
   4   1  22     1007.98     1122.28    128.06 o 
   5   1  22      541.63      316.79     80.51 o 
   6   1  22      166.57      104.48     67.64 o 
   7   1  22      350.69      290.32    120.91 o 
   8   1  22       93.89       61.47     71.69 o 
   9   1  22     2106.66     2032.76    146.04 o 
 -10   2  22     4087.89     4350.77    129.91 o 
  -9   2  22      249.06      302.06     79.47 o 
  -8   2  22     1395.60     1482.14     80.59 o 
  -7   2  22      460.51      394.66     59.69 o 
  -6   2  22     2807.48     2773.58     83.88 o 
  -5   2  22     1326.41     1473.86     76.63 o 
  -4   2  22      509.09      511.47     55.50 o 
  -3   2  22        3.21       22.98     40.73 o 
  -2   2  22      110.98      126.72     44.61 o 
  -1   2  22       97.07        0.32     40.78 o 
   0   2  22      134.10       66.86     42.32 o 
   1   2  22        3.68      -30.99     40.42 o 
   2   2  22      165.15       24.08     71.76 o 
   3   2  22      301.65      270.34     71.12 o 
   4   2  22     6514.03     6471.08    162.54 o 
   5   2  22     3016.65     3139.63    152.39 o 
   6   2  22     1190.06     1327.80    119.90 o 
   7   2  22      382.78      460.62    125.59 o 
   8   2  22     2030.57     1749.68    133.22 o 
   9   2  22      663.39      838.05    115.30 o 
 -10   3  22      706.50      834.98    101.63 o 
  -9   3  22      291.55      233.89     55.74 o 
  -8   3  22      900.32      807.08     70.33 o 
  -7   3  22       49.92        1.94     38.61 o 
  -6   3  22      740.84      507.01     84.40 o 
  -5   3  22      755.80      680.11     71.83 o 
  -4   3  22      776.25      780.10     63.71 o 
  -3   3  22     1992.78     2060.27     84.52 o 
  -2   3  22     3756.39     3944.74    107.23 o 
  -1   3  22     2363.23     2555.59    105.69 o 
   0   3  22     5573.58     5577.31    164.17 o 
   1   3  22     1085.57     1167.74     74.01 o 
   2   3  22      352.57      317.42     51.26 o 
   3   3  22      459.12      299.55     78.72 o 
   4   3  22      512.14      383.61    122.33 o 
   5   3  22      323.72      129.79     56.64 o 
   6   3  22      104.87       36.74     54.89 o 
   7   3  22      687.74      636.49    143.95 o 
   8   3  22     1833.41     1901.52    142.60 o 
   9   3  22     1048.41     1355.42    134.15 o 
 -10   4  22      104.39      145.07     63.78 o 
  -9   4  22      348.02      268.69     57.67 o 
  -8   4  22      485.99      438.27     61.52 o 
  -7   4  22     2388.21     2222.03    133.36 o 
  -6   4  22     1404.68     1544.08     97.99 o 
  -5   4  22     3544.53     3545.74    125.17 o 
  -4   4  22     2589.28     2603.66    110.31 o 
  -3   4  22     1495.12     1467.51     80.54 o 
  -2   4  22      137.29       22.78     44.06 o 
  -1   4  22      206.67      189.19     49.25 o 
   0   4  22       11.27      -41.59     42.26 o 
   1   4  22        9.98      -46.39     30.92 o 
   2   4  22      962.89      649.98     92.23 o 
   3   4  22     6807.34     6492.98    147.48 o 
   4   4  22     1206.07     1565.49    126.78 o 
   5   4  22     4054.32     4022.57    163.02 o 
   6   4  22      472.81      501.33     75.82 o 
   7   4  22     1582.40     1640.24    220.57 o 
   8   4  22      261.69      301.38     69.73 o 
  -9   5  22       40.51       10.75     84.75 o 
  -8   5  22        6.93     -101.63     67.75 o 
  -7   5  22      267.00      164.94     59.98 o 
  -6   5  22      746.99      783.69     83.01 o 
  -5   5  22       12.79       -0.57     52.24 o 
  -4   5  22       11.90       17.95     52.00 o 
  -3   5  22     1215.24     1284.01     93.54 o 
  -2   5  22     2680.68     2597.93     96.65 o 
  -1   5  22      159.61      272.51     53.40 o 
   0   5  22     5402.46     5412.13    133.32 o 
   1   5  22      248.30      198.53     53.85 o 
   2   5  22     1261.77     1454.67    126.00 o 
   3   5  22      704.05      686.96    123.24 o 
   4   5  22     1291.10     1238.91    125.76 o 
   5   5  22        3.13        0.44    122.94 o 
   6   5  22      346.86      242.31     68.87 o 
   7   5  22       10.98      -84.61     57.78 o 
  -8   6  22       36.14       66.16     62.52 o 
  -7   6  22     2719.25     2657.34    122.02 o 
  -6   6  22      196.62      291.89    100.83 o 
  -5   6  22     2800.21     2702.47    133.64 o 
  -4   6  22      382.37      410.47    128.75 o 
  -3   6  22      124.90       77.35     57.23 o 
  -2   6  22       41.74       34.19     53.49 o 
  -1   6  22       30.05        6.17     46.40 o 
   0   6  22        0.04      -43.68     45.96 o 
   1   6  22      174.23       26.06     49.85 o 
   2   6  22       86.32      -36.45     49.16 o 
   3   6  22     2105.30     2145.68    103.26 o 
   4   6  22      475.65      546.46    132.02 o 
   5   6  22     3753.94     3538.41    142.50 o 
   6   6  22      171.60      179.51     59.45 o 
   7   6  22     1517.56     1526.64    209.45 o 
  -7   7  22      131.14      149.19     66.21 o 
  -6   7  22      609.00      420.34     75.41 o 
  -5   7  22      271.56      212.49     64.66 o 
  -4   7  22      663.35      678.57     82.87 o 
  -3   7  22       14.71       55.12     60.81 o 
  -2   7  22     5470.54     5394.06    198.65 o 
  -1   7  22     2085.03     2461.97    121.72 o 
   0   7  22     4868.40     5232.97    140.67 o 
   1   7  22      514.61      412.08     64.41 o 
   2   7  22      184.01      133.58     55.61 o 
   3   7  22        2.30       36.06     55.58 o 
   4   7  22      178.84      151.75     59.92 o 
   5   7  22        9.80       20.90     56.46 o 
  -5   8  22     2571.82     2676.53    127.69 o 
  -4   8  22      280.72      258.15     69.86 o 
  -3   8  22      600.61      496.13     78.80 o 
  -2   8  22       58.15        6.39     61.40 o 
  -1   8  22       20.10       -0.58     60.22 o 
   0   8  22       60.74        7.24     63.36 o 
   1   8  22     1098.13      960.85     83.50 o 
   2   8  22       69.60      -36.80     54.83 o 
   3   8  22     1809.17     1664.08    135.54 o 
   4   8  22      402.45      351.11     68.53 o 
  -3   9  22       30.96        3.91     72.83 o 
  -2   9  22      441.52      355.39     77.65 o 
  -1   9  22     1676.46     1864.60    128.75 o 
   0   9  22     1227.10     1144.87    167.47 o 
   1   9  22     1048.53     1101.89    116.06 o 
  -9   0  23     1099.30     1163.00    115.62 o 
  -7   0  23     6104.68     6061.55    192.41 o 
  -5   0  23     2373.30     1897.40    412.87 o 
  -3   0  23      423.77      349.89     65.10 o 
  -1   0  23      350.27      289.10     65.94 o 
   1   0  23     2722.59     2616.19    190.21 o 
   3   0  23     2343.72     2278.53    187.13 o 
   5   0  23      769.37      846.56    144.87 o 
   7   0  23      845.10     1237.69    175.05 o 
 -10   1  23     1570.70     1769.03     95.29 o 
  -9   1  23      430.70      290.81     58.08 o 
  -8   1  23      193.82      126.82     50.58 o 
  -7   1  23       10.75      -28.30     42.53 o 
  -6   1  23     1708.57     1668.60    100.16 o 
  -5   1  23       96.53       81.75     42.57 o 
  -4   1  23      418.49      808.39    103.05 o 
  -3   1  23       82.18       97.80     42.96 o 
  -2   1  23     8375.67     8466.23    155.54 o 
  -1   1  23      406.54      395.19     62.01 o 
   0   1  23     5217.38     5528.32    174.19 o 
   1   1  23      309.74      144.50     53.88 o 
   2   1  23      237.78      277.81     75.73 o 
   3   1  23     2046.13     2131.80    129.23 o 
   4   1  23     1817.94     2095.71    131.53 o 
   5   1  23        1.01      -89.71     59.81 o 
   6   1  23       69.60       32.37     63.76 o 
   7   1  23       88.98      103.10     70.04 o 
   8   1  23     2236.33     1981.13    142.15 o 
 -10   2  23       38.91       26.09     51.72 o 
  -9   2  23       59.94       66.26     55.48 o 
  -8   2  23      109.66      147.12     84.91 o 
  -7   2  23     1418.69     1282.92     79.07 o 
  -6   2  23     2142.75     2466.77     92.17 o 
  -5   2  23     4308.19     4370.24    178.15 o 
  -4   2  23      603.42      620.43     59.12 o 
  -3   2  23     1054.05     1130.91     84.94 o 
  -2   2  23        2.61      -59.38     39.59 o 
  -1   2  23      807.95      667.27     59.86 o 
   0   2  23       20.43      -68.53     45.68 o 
   1   2  23       12.51       -8.19     59.91 o 
   2   2  23      495.82      410.77    136.31 o 
   3   2  23     5036.80     4894.02    143.19 o 
   4   2  23     2839.14     2889.49    148.62 o 
   5   2  23     2627.75     2796.13    148.17 o 
   6   2  23      669.65      809.32    143.52 o 
   7   2  23     2164.89     1999.92    137.68 o 
   8   2  23      310.93      197.67     81.96 o 
 -10   3  23     1009.27     1157.47     98.61 o 
  -9   3  23      168.81      119.92     60.06 o 
  -8   3  23       50.42      -65.66     47.20 o 
  -7   3  23      835.93      657.37     94.79 o 
  -6   3  23       80.83       25.40     54.55 o 
  -5   3  23     1214.58     1155.50     88.29 o 
  -4   3  23      310.44      368.85     61.91 o 
  -3   3  23     1083.12     1193.13     74.40 o 
  -2   3  23     1995.78     2103.93     86.05 o 
  -1   3  23     4990.13     4904.63    192.67 o 
   0   3  23     2979.77     2997.44     99.25 o 
   1   3  23       89.65       30.86     45.83 o 
   2   3  23      758.23      614.06    126.09 o 
   3   3  23       64.19      354.62    295.96 o 
   4   3  23      334.71      329.31    126.86 o 
   5   3  23        0.60      -36.08     52.73 o 
   6   3  23        3.47      -31.25     65.08 o 
   7   3  23      586.27      520.85    128.06 o 
   8   3  23     1381.21     1417.04    135.28 o 
  -9   4  23      245.70      224.96     63.95 o 
  -8   4  23     1058.44     1065.17    114.57 o 
  -7   4  23     1266.33     1475.51    101.47 o 
  -6   4  23     4948.14     4971.47    150.18 o 
  -5   4  23      468.66      452.57     68.13 o 
  -4   4  23      729.72      955.13     84.14 o 
  -3   4  23       27.65      -34.32     42.42 o 
  -2   4  23        1.06      -64.22     42.81 o 
  -1   4  23      229.74      183.11     49.90 o 
   0   4  23      236.18      116.83     49.43 o 
   1   4  23      626.16      563.26     79.22 o 
   2   4  23     1272.56     1490.37     86.99 o 
   3   4  23      481.78      589.46     77.69 o 
   4   4  23     6859.93     6715.01    474.41 o 
   5   4  23        7.43      -32.95     64.39 o 
   6   4  23      409.80      568.24    222.03 o 
   7   4  23      170.76       87.60     65.28 o 
  -8   5  23        4.07       -1.61     58.77 o 
  -7   5  23      276.24      156.95     61.41 o 
  -6   5  23       83.94      -19.84     54.52 o 
  -5   5  23      268.64      243.47     64.88 o 
  -4   5  23      591.92      454.23     68.00 o 
  -3   5  23     1855.31     1924.36    104.00 o 
  -2   5  23      564.25      622.40     65.07 o 
  -1   5  23     6344.53     6583.49    149.68 o 
   0   5  23      367.31      405.21     59.53 o 
   1   5  23     2222.61     2323.60     98.47 o 
   2   5  23        0.26      -29.51     48.60 o 
   3   5  23     2441.58     2279.28    117.74 o 
   4   5  23       32.75      -68.22     70.24 o 
   5   5  23      229.94      123.20     62.07 o 
   6   5  23        7.30       -2.85     59.87 o 
   7   5  23      686.65      434.78     78.89 o 
  -7   6  23       17.76       65.47     61.08 o 
  -6   6  23     3515.03     3578.80    136.95 o 
  -5   6  23        0.36      -44.31     56.04 o 
  -4   6  23     1042.41     1072.61     95.03 o 
  -3   6  23       25.65      -31.15     55.36 o 
  -2   6  23       95.22      -22.04     56.17 o 
  -1   6  23      343.11      252.01     55.99 o 
   0   6  23       24.67      -59.31     49.08 o 
   1   6  23       41.93      -72.53     48.35 o 
   2   6  23     1871.38     1829.92    117.33 o 
   3   6  23      411.31      364.48     65.08 o 
   4   6  23     4233.85     4150.53    132.84 o 
   5   6  23       38.27      102.07     66.21 o 
   6   6  23     1556.76     1458.38    176.01 o 
  -6   7  23      232.56      220.97     68.10 o 
  -5   7  23      197.74      188.79     66.47 o 
  -4   7  23       14.57       56.48     76.49 o 
  -3   7  23     2510.28     2601.41    123.17 o 
  -2   7  23     1354.83     1461.32    110.96 o 
  -1   7  23     5155.65     5319.55    167.07 o 
   0   7  23      414.07      458.56     67.36 o 
   1   7  23      800.35      736.78     75.76 o 
   2   7  23        5.73      -76.62     51.82 o 
   3   7  23      325.84      191.48     62.78 o 
   4   7  23       58.33       54.67     57.20 o 
  -4   8  23      822.71      595.61    135.36 o 
  -3   8  23        0.79      -87.80     58.53 o 
  -2   8  23        9.08       95.83     67.32 o 
  -1   8  23       96.51      100.79     95.58 o 
   0   8  23      243.55      200.42     73.38 o 
   1   8  23      182.93       83.60     59.13 o 
   2   8  23      963.75      926.61    130.00 o 
   3   8  23      706.72      658.54     78.99 o 
  -8   0  24      773.93      903.61    102.88 o 
  -6   0  24     2449.91     2686.42    130.75 o 
  -4   0  24      477.81      442.01    103.85 o 
  -2   0  24       18.48      163.10     83.77 o 
   0   0  24      832.79      991.56    145.73 o 
   2   0  24     1173.77     1275.27    167.79 o 
   4   0  24     1918.60     1943.70    190.82 o 
   6   0  24      945.96     1112.16    165.32 o 
   8   0  24     2725.70     2726.32    227.90 o 
  -9   1  24       10.07       -6.21     50.59 o 
  -8   1  24        0.03      -63.39     47.05 o 
  -7   1  24      627.15      565.50     78.09 o 
  -6   1  24      334.61      212.53     60.46 o 
  -5   1  24      185.31      157.52     42.13 o 
  -4   1  24       36.20       90.30     43.70 o 
  -3   1  24     4571.23     4700.60    116.89 o 
  -2   1  24      944.13     1092.48     83.91 o 
  -1   1  24     5556.80     5699.15    181.02 o 
   0   1  24      579.48      492.96    102.80 o 
   1   1  24      364.41      291.83     79.28 o 
   2   1  24      668.78      585.27     90.03 o 
   3   1  24     3157.77     3360.36    173.94 o 
   4   1  24      112.48      178.51    131.32 o 
   5   1  24        0.03        1.50    105.08 o 
   6   1  24      188.22      125.11     72.57 o 
   7   1  24     1166.85     1296.56    126.12 o 
   8   1  24      410.77      318.13    141.85 o 
  -9   2  24       42.19       82.07     91.24 o 
  -8   2  24     1304.94     1408.81    156.45 o 
  -7   2  24     3370.89     3364.81    108.76 o 
  -6   2  24     3214.37     3307.38    189.65 o 
  -5   2  24      388.84      391.11    145.87 o 
  -4   2  24     1643.83     1666.04     84.25 o 
  -3   2  24       10.43       -5.23     31.19 o 
  -2   2  24      164.73      123.40     46.35 o 
  -1   2  24        0.59      -13.60     80.73 o 
   0   2  24      599.14      520.18     68.68 o 
   1   2  24      148.23       -8.43     64.16 o 
   2   2  24     3677.66     3832.24    129.44 o 
   3   2  24      909.32     1127.16    126.64 o 
   4   2  24     3974.05     4139.35    174.20 o 
   5   2  24      296.38      374.03     85.44 o 
   6   2  24     1284.16     1489.53    132.20 o 
   7   2  24      279.78      205.36     81.10 o 
  -9   3  24       53.45       35.18     76.72 o 
  -8   3  24      166.27       69.60     59.72 o 
  -7   3  24      269.41       87.06    111.73 o 
  -6   3  24      745.34      575.85     73.07 o 
  -5   3  24      390.48      446.20     68.23 o 
  -4   3  24      425.76      287.33     61.04 o 
  -3   3  24     1431.85     1462.40     80.75 o 
  -2   3  24     2524.51     2589.37    111.49 o 
  -1   3  24     2641.86     2583.27    138.15 o 
   0   3  24      167.90      138.01     49.19 o 
   1   3  24      405.16      319.39     66.16 o 
   2   3  24      328.69      337.75     82.06 o 
   3   3  24      475.48      448.48     69.39 o 
   4   3  24      191.33      218.63     64.20 o 
   5   3  24        2.83      -47.13     70.55 o 
   6   3  24      204.27       88.34     73.00 o 
   7   3  24      797.12      604.58    113.15 o 
  -8   4  24       35.75      112.53     76.78 o 
  -7   4  24     3096.88     2944.16    138.98 o 
  -6   4  24      463.60      326.25     66.80 o 
  -5   4  24     2877.28     2579.14    115.39 o 
  -4   4  24       20.15       70.54     56.50 o 
  -3   4  24      186.78      150.80     57.67 o 
  -2   4  24       94.22       -3.13     46.42 o 
  -1   4  24      117.60       82.16     48.84 o 
   0   4  24       14.47      -49.39     32.93 o 
   1   4  24      779.52      730.93     69.23 o 
   2   4  24       14.63        8.38     59.73 o 
   3   4  24     4588.81     4871.21    186.34 o 
   4   4  24      149.67      107.92     62.37 o 
   5   4  24      876.07      700.86    135.05 o 
   6   4  24      126.67        8.79     63.89 o 
   7   4  24     1779.49     1886.87    152.44 o 
  -8   5  24        4.25      -83.89     55.93 o 
  -7   5  24        0.95      -83.01     55.34 o 
  -6   5  24       68.91       -4.96     60.73 o 
  -5   5  24       13.74       -0.54     57.53 o 
  -4   5  24      814.44      911.67    135.15 o 
  -3   5  24      906.14      907.06     88.59 o 
  -2   5  24     6513.94     6754.50    152.78 o 
  -1   5  24       19.74       82.08     51.14 o 
   0   5  24     4855.15     4925.69    132.39 o 
   1   5  24       53.29      -13.43     51.36 o 
   2   5  24     1846.75     1887.27    150.78 o 
   3   5  24        0.31      -35.81     61.01 o 
   4   5  24      500.86      561.59     97.99 o 
   5   5  24        0.60      -14.65     60.08 o 
   6   5  24      556.23      387.43     78.17 o 
  -7   6  24     3862.65     3901.09    146.81 o 
  -6   6  24       56.00       41.97     61.05 o 
  -5   6  24      785.36      823.01     98.58 o 
  -4   6  24      707.28      574.15     77.12 o 
  -3   6  24       56.40        0.09     58.15 o 
  -2   6  24        9.04       86.99     62.02 o 
  -1   6  24      133.04       25.25     52.68 o 
   0   6  24       19.87      -45.79     49.90 o 
   1   6  24      614.49      487.74     66.52 o 
   2   6  24        8.03      -16.09     53.06 o 
   3   6  24     1909.62     1960.56    145.65 o 
   4   6  24       45.88      137.36     59.75 o 
   5   6  24      584.74      371.40     96.04 o 
  -5   7  24       21.03        1.92     60.04 o 
  -4   7  24     1022.26      870.93    132.08 o 
  -3   7  24      830.91      778.58    137.38 o 
  -2   7  24     3121.41     3207.20    136.74 o 
  -1   7  24      373.42      307.32     74.04 o 
   0   7  24      913.65      871.17     80.18 o 
   1   7  24        1.25      -43.94     53.24 o 
   2   7  24      163.79      125.56     60.38 o 
   3   7  24      146.11       62.85     59.34 o 
  -2   8  24      112.58       28.18     67.34 o 
  -1   8  24       29.45      -87.70     61.72 o 
   0   8  24       39.15      -39.89     66.06 o 
  -9   0  25      499.73      364.96     87.75 o 
  -7   0  25     3195.67     3296.14    275.02 o 
  -1   0  25        1.13      -14.91     99.78 o 
   1   0  25     2349.96     2315.61    195.26 o 
   3   0  25     1188.09      910.99    150.66 o 
   5   0  25      276.64      182.44    102.12 o 
   7   0  25     4344.22     4542.77    275.45 o 
  -9   1  25       46.57      -10.99     50.96 o 
  -8   1  25      263.82      187.59     55.49 o 
  -7   1  25      295.43      145.28     58.21 o 
  -6   1  25      286.65      250.07     72.31 o 
  -5   1  25      217.59       53.05     46.08 o 
  -4   1  25     2182.52     2176.30     89.34 o 
  -3   1  25     1389.51     1423.50    175.37 o 
  -2   1  25     6150.99     6170.22    162.12 o 
  -1   1  25      380.91      461.43     77.16 o 
   0   1  25      967.36      950.90    189.96 o 
   1   1  25      396.63      315.46     80.79 o 
   2   1  25     1627.71     1680.02    129.98 o 
   3   1  25      225.55       97.42     75.45 o 
   4   1  25       12.32      -14.64     96.77 o 
   5   1  25      838.15     1061.68    170.56 o 
   6   1  25      771.89      516.43     96.28 o 
   7   1  25      513.76      384.84     91.31 o 
  -8   2  25     2289.36     2286.66    197.97 o 
  -7   2  25     4354.89     4284.83    175.65 o 
  -6   2  25     1017.26     1024.11     89.42 o 
  -5   2  25     1737.29     1712.78     99.45 o 
  -4   2  25        1.82       -9.24     45.27 o 
  -3   2  25      280.09      311.76     53.93 o 
  -2   2  25       25.41      -76.59     51.06 o 
  -1   2  25        0.91      -77.37     51.58 o 
   0   2  25       46.01      -15.32    111.73 o 
   1   2  25     3491.10     3257.41    148.37 o 
   2   2  25      701.21      858.79    107.17 o 
   3   2  25     5141.71     5273.98    196.51 o 
   4   2  25      921.03     1032.88    407.70 o 
   5   2  25      882.29      554.35     95.62 o 
   6   2  25      520.29      430.88     92.47 o 
   7   2  25     1902.47     1960.11    203.76 o 
  -8   3  25       71.27       48.41    107.42 o 
  -7   3  25       40.38       -1.00     59.25 o 
  -6   3  25       20.09       11.05     56.93 o 
  -5   3  25        4.41      -50.46     52.59 o 
  -4   3  25     1050.34     1106.85     87.15 o 
  -3   3  25      858.82      918.86    100.27 o 
  -2   3  25     1511.12     1777.71    101.74 o 
  -1   3  25      797.63      791.33     72.10 o 
   0   3  25     1155.14     1143.82     91.23 o 
   1   3  25      104.83       56.74     59.04 o 
   2   3  25      304.65      263.40     79.07 o 
   3   3  25     1852.54     1972.07    110.01 o 
   4   3  25       15.46      -47.11     71.77 o 
   5   3  25        0.19        4.37     73.82 o 
   6   3  25      654.85      555.83    132.00 o 
  -7   4  25      125.26      177.65     64.93 o 
  -6   4  25     2469.24     2360.93    117.19 o 
  -5   4  25       58.42       -7.51     58.27 o 
  -4   4  25        2.23      -63.65     53.17 o 
  -3   4  25       71.24       97.08     80.64 o 
  -2   4  25       32.05       61.45     49.44 o 
  -1   4  25      195.51      199.66    102.03 o 
   0   4  25      771.33      639.72    108.78 o 
   1   4  25      280.69      147.41     64.63 o 
   2   4  25     3381.60     3489.02    173.07 o 
   3   4  25      208.24       93.29     76.40 o 
   4   4  25      879.53      818.95    159.82 o 
   5   4  25      168.60       43.33     77.36 o 
   6   4  25      873.11      623.88    105.22 o 
  -7   5  25      348.09      303.06     72.40 o 
  -6   5  25      305.94      176.02     65.63 o 
  -5   5  25     1778.56     1536.70    204.25 o 
  -4   5  25      244.76      228.94     66.89 o 
  -3   5  25     6057.94     6264.48    175.03 o 
  -2   5  25        2.14      154.23     63.07 o 
  -1   5  25     3886.97     3882.18    121.44 o 
   0   5  25       17.97       82.95     53.15 o 
   1   5  25     1021.73      805.46     75.29 o 
   2   5  25        0.12       19.83     62.10 o 
   3   5  25      354.41      233.31     72.50 o 
   4   5  25        9.95      -33.49     88.45 o 
   5   5  25      896.50      791.00    177.99 o 
  -5   6  25       24.10      -69.70     58.55 o 
  -4   6  25      287.13      287.27     69.45 o 
  -3   6  25        0.41      -64.44     56.62 o 
  -2   6  25      185.68       52.31     61.50 o 
  -1   6  25      211.48      123.76     66.55 o 
   0   6  25      474.71      252.66     62.98 o 
   1   6  25        7.82       -5.51     54.95 o 
   2   6  25     1752.46     1842.19    121.10 o 
   3   6  25      105.44      156.20     72.55 o 
   4   6  25     1677.98     1406.53    462.46 o 
  -3   7  25     2196.65     2349.55    289.07 o 
  -2   7  25      467.12      459.24     78.78 o 
  -1   7  25     1668.61     1465.64    181.44 o 
   0   7  25       17.16      -20.91     54.64 o 
   1   7  25      349.26      296.29     66.02 o 
   2   7  25      304.50      240.54     65.46 o 
  -8   0  26     3590.76     4012.26    175.70 o 
  -2   0  26      401.33      388.05    119.13 o 
   0   0  26      491.92      325.96    117.77 o 
   2   0  26     1839.99     1820.51    198.09 o 
   4   0  26     1098.20     1366.55    190.08 o 
   6   0  26     3124.97     3780.22    254.39 o 
  -8   1  26       66.73       22.50     58.89 o 
  -7   1  26        8.39       56.42    118.51 o 
  -6   1  26      112.19       34.31     76.46 o 
  -5   1  26     1172.50     1044.46    112.16 o 
  -4   1  26      414.15      417.85     79.44 o 
  -3   1  26     5504.63     5676.09    160.05 o 
  -2   1  26      144.38      280.26    115.55 o 
  -1   1  26     2001.84     2372.65    199.81 o 
   0   1  26        0.93      -18.62     69.72 o 
   1   1  26      765.89      745.13    127.44 o 
   2   1  26      162.28       71.75     76.92 o 
   3   1  26      434.41      306.55     89.77 o 
   4   1  26      317.71      134.36     83.95 o 
   5   1  26      403.98      377.82    126.02 o 
   6   1  26       59.70       -1.80     73.52 o 
  -7   2  26      809.82      855.80    106.65 o 
  -6   2  26     1232.27     1183.03     94.73 o 
  -5   2  26        0.94      -49.14     53.67 o 
  -4   2  26        2.30      -56.32     37.55 o 
  -3   2  26        8.96      -47.61     54.59 o 
  -2   2  26        4.83      -15.80     55.60 o 
  -1   2  26        2.29       68.56     60.02 o 
   0   2  26     2203.34     2137.11    195.87 o 
   1   2  26      577.58      615.37     95.86 o 
   2   2  26     4127.10     4218.16    180.30 o 
   3   2  26     1369.78     1609.72    173.27 o 
   4   2  26      770.56      960.57    172.84 o 
   5   2  26      518.13      581.76    162.00 o 
   6   2  26      778.62      621.27    107.32 o 
  -7   3  26      108.15      -25.03     56.79 o 
  -6   3  26       18.40      -54.53     56.30 o 
  -5   3  26      631.98      617.02     79.76 o 
  -4   3  26      964.13      986.59     91.98 o 
  -3   3  26     1652.45     1586.35    144.42 o 
  -2   3  26     2251.07     2090.78    134.84 o 
  -1   3  26      825.66      675.80     87.68 o 
   0   3  26     1737.83     1959.47    151.54 o 
   1   3  26      486.40      291.96     82.29 o 
   2   3  26     2483.79     2206.22    204.99 o 
   3   3  26       25.47       62.15     76.52 o 
   4   3  26       85.09        3.38     75.42 o 
   5   3  26      103.95      -14.17     87.96 o 
  -7   4  26     1725.73     1968.64    117.39 o 
  -6   4  26      244.67      177.08     66.47 o 
  -5   4  26     1128.41      825.80    109.48 o 
  -4   4  26      374.56      249.00     65.37 o 
  -3   4  26       80.20       76.57     72.64 o 
  -2   4  26      532.82      358.94     60.23 o 
  -1   4  26        3.06       95.22     78.31 o 
   0   4  26      147.90      153.43     64.43 o 
   1   4  26     2994.68     2797.10    161.08 o 
   2   4  26      997.08      871.98    234.74 o 
   3   4  26     1636.10     1519.43    195.01 o 
   4   4  26      683.37      474.98     95.03 o 
   5   4  26     2464.44     2331.91    154.83 o 
  -6   5  26      269.30      200.38     68.72 o 
  -5   5  26      102.05       24.70     65.75 o 
  -4   5  26     3879.67     3816.93    143.29 o 
  -3   5  26      164.84      213.73     67.41 o 
  -2   5  26     2051.11     1888.09    227.39 o 
  -1   5  26       71.40       63.21     54.80 o 
   0   5  26     1381.10     1331.38     90.75 o 
   1   5  26      131.62      120.83     86.71 o 
   2   5  26      529.93      322.48     76.06 o 
   3   5  26       97.18       64.51     90.24 o 
   4   5  26        6.51      -63.37     62.71 o 
  -4   6  26        4.07      -29.85     60.73 o 
  -3   6  26      239.83      119.54     66.28 o 
  -2   6  26       49.89        4.40     78.24 o 
  -1   6  26       72.82      120.37     67.87 o 
   0   6  26        8.37      -29.15     59.51 o 
   1   6  26     1493.74     1692.01    133.86 o 
   2   6  26       31.72      -42.27     65.58 o 
  -3   0  27     1325.96     1369.51    176.04 o 
  -1   0  27      442.65      381.77    129.47 o 
   1   0  27     1829.60     1869.66    207.70 o 
   3   0  27     3747.78     3908.09    256.11 o 
   5   0  27     4368.07     4199.31    266.83 o 
  -7   1  27      388.87      325.84    129.84 o 
  -6   1  27      204.49      136.37     77.93 o 
  -5   1  27      678.41      559.03    119.25 o 
  -4   1  27     3363.09     3652.21    139.46 o 
  -3   1  27        2.16       -8.75    110.01 o 
  -2   1  27     2153.96     2553.98    212.63 o 
  -1   1  27       68.01       42.23    108.47 o 
   0   1  27     2532.32     2254.79    145.54 o 
   1   1  27      218.80      169.02     94.24 o 
   2   1  27      688.91      462.85     97.20 o 
   3   1  27        5.57       14.30     76.61 o 
   4   1  27        0.29      174.07    385.15 o 
   5   1  27       47.41      -68.84     84.14 o 
  -7   2  27       52.80      -40.53    109.39 o 
  -6   2  27        4.64      -85.08     57.31 o 
  -5   2  27        9.56       -3.70     59.10 o 
  -4   2  27       58.80       -7.71     75.51 o 
  -3   2  27       47.10       50.97     60.32 o 
  -2   2  27        4.89      -55.18     56.63 o 
  -1   2  27       12.79       10.47    110.87 o 
   0   2  27      155.63      -72.56     95.23 o 
   1   2  27     3514.77     3438.95    168.74 o 
   2   2  27      320.82      252.23     92.02 o 
   3   2  27      723.51      537.19    108.41 o 
   4   2  27      285.51      449.38    117.71 o 
   5   2  27     2275.65     2382.49    157.18 o 
  -6   3  27      350.10      265.08     67.54 o 
  -5   3  27     2138.32     2340.80    118.19 o 
  -4   3  27     1190.57     1300.80    101.74 o 
  -3   3  27     2191.03     2213.36    210.04 o 
  -2   3  27     1146.01      972.73    160.04 o 
  -1   3  27     1149.66     1258.26    202.62 o 
   0   3  27     1340.66     1474.56    140.26 o 
   1   3  27     1658.58     2069.47    220.26 o 
   2   3  27      311.26      327.73     89.89 o 
   3   3  27        6.18       -9.40     74.99 o 
   4   3  27       64.68       45.78     79.73 o 
  -5   4  27       49.20       42.05     61.54 o 
  -4   4  27      276.59      106.32     64.60 o 
  -3   4  27      377.80      307.37     70.92 o 
  -2   4  27        2.60      206.38    106.97 o 
  -1   4  27      168.59      185.93     68.49 o 
   0   4  27     1408.11     1461.74    218.30 o 
   1   4  27      976.26      880.72    159.60 o 
   2   4  27     1172.26      743.82    156.08 o 
   3   4  27      597.05      642.59    187.00 o 
  -4   5  27       39.02       85.88     66.39 o 
  -3   5  27     1318.02     1280.26    100.36 o 
  -2   5  27      141.37       69.38     63.57 o 
  -1   5  27      838.41      530.97     67.70 o 
   0   5  27       80.78       83.07     68.25 o 
   1   5  27     1637.76     1643.34    152.32 o 
   2   5  27       46.06       40.75     68.02 o 
  -4   0  28      353.82      437.57    137.85 o 
  -2   0  28      305.65      -13.30    110.13 o 
   0   0  28     2192.46     2311.54    213.86 o 
   2   0  28     1109.92      688.39    150.54 o 
   4   0  28     3563.69     3691.52    257.71 o 
  -6   1  28       39.06       53.96    109.39 o 
  -5   1  28     4769.31     4850.49    285.31 o 
  -4   1  28       66.94      296.64    131.81 o 
  -3   1  28     1767.10     1904.89    208.19 o 
  -2   1  28       81.24      116.22     86.22 o 
  -1   1  28     1353.84     1557.80    138.70 o 
   0   1  28      994.55     1002.77    183.92 o 
   1   1  28     1424.70     1632.61    142.40 o 
   2   1  28      108.21       23.52     80.70 o 
   3   1  28       16.30     -112.18     74.79 o 
   4   1  28        3.98     -104.18     79.45 o 
  -5   2  28      265.61      245.98     87.72 o 
  -4   2  28      655.78      441.64     92.75 o 
  -3   2  28      307.75      121.36     69.03 o 
  -2   2  28        8.80      442.25    133.29 o 
  -1   2  28       65.30       47.80    114.07 o 
   0   2  28      396.40      319.14     92.09 o 
   1   2  28       90.59      141.72     92.39 o 
   2   2  28      900.32      653.77    107.34 o 
   3   2  28      455.56      484.26    104.87 o 
  -5   3  28      729.88      749.81     85.37 o 
  -4   3  28     2365.80     2577.58    154.85 o 
  -3   3  28     1170.25      832.28    107.56 o 
  -2   3  28      399.68      305.07     88.17 o 
  -1   3  28      743.70      590.72     94.52 o 
   0   3  28     1918.87     1979.54    216.08 o 
   1   3  28     1116.04      720.05    157.56 o 
   2   3  28        0.90       -1.51     79.57 o 
   3   3  28        5.25     -114.07     76.05 o 
  -3   4  28       92.36       52.85     83.07 o 
  -2   4  28        0.42      -72.89     74.30 o 
  -1   4  28      839.95      852.61    141.87 o 
   0   4  28      355.18      310.07     77.98 o 
   1   4  28     2376.61     2700.21    233.94 o 
  -3   0  29       57.40      -85.12    111.86 o 
  -1   0  29      887.09      894.61    166.06 o 
   1   0  29      336.87      131.57    121.10 o 
  -4   1  29     2124.14     2325.59    223.10 o 
  -3   1  29        1.16      111.36    122.70 o 
  -2   1  29      453.76      346.01     96.37 o 
  -1   1  29      940.79     1108.12    127.86 o 
   0   1  29     2914.72     3207.01    242.19 o 
   1   1  29      428.37      256.13     94.21 o 
   2   1  29        3.10      -99.00     77.99 o 
  -4   2  29      400.68      297.63    143.89 o 
  -3   2  29      303.08      162.44     93.40 o 
  -2   2  29        9.02      -48.29    110.38 o 
  -1   2  29      388.07      409.36    134.28 o 
   0   2  29      545.66      486.32    100.01 o 
   1   2  29     1736.55     1893.20    151.80 o 
  -2   3  29     1148.16     1303.19    139.72 o 
  -1   3  29      181.94       52.11    117.40 o 
   0   3  29      929.68      719.43    153.62 o 
                                                 
